# Supplementary material for: The impact of early visual cortex transcranial magnetic stimulation on visual working memory precision and guess rate
Source: PLoS One. 2017 Apr 6;12(4):e0175230. doi: 10.1371/journal.pone.0175230 (PMC5383271; doi:10.1371/journal.pone.0175230)
Supplement: S1 Bug Report — A bug in this script meant the behavioral data were first reorganized before analysis, and the script doing this is also included. Finally, we have added a brief description of the bug, and where to find it in the experimental script. (ZIP) [file pone.0175230.s001.zip]

Archive with 10 entries (7 files):
- S1_Bug_report/
- S1_Bug_report/BugReport.pdf
- __MACOSX/
- __MACOSX/S1_Bug_report/
- __MACOSX/S1_Bug_report/._BugReport.pdf
- S1_Bug_report/TMS_WM_BugFix.m
- __MACOSX/S1_Bug_report/._TMS_WM_BugFix.m
- S1_Bug_report/TMS_WM_Setsize4.m
- __MACOSX/S1_Bug_report/._TMS_WM_Setsize4.m
- __MACOSX/._S1_Bug_report
