# Supplementary material for: The impact of early visual cortex transcranial magnetic stimulation on visual working memory precision and guess rate
Source: PLoS One. 2017 Apr 6;12(4):e0175230. doi: 10.1371/journal.pone.0175230 (PMC5383271; doi:10.1371/journal.pone.0175230)
Supplement: S1 Bug Report — A bug in this script meant the behavioral data were first reorganized before analysis, and the script doing this is also included. Finally, we have added a brief description of the bug, and where to find it in the experimental script. (ZIP) [file pone.0175230.s001.zip › S1_Bug_report/TMS_WM_BugFix.m]

%%WM_TMS analysis!
%Here I will take all my data, and fix the monsterbug that occurred because
%my patches just kept rotating and rotating because I forgot to redefine
%them in the trial loop.

clear all
close all

%%set up naming schema and variables
sbj = ['01';'02';'03';'04';'05';'06';'07';'08']; %Name all subjects initials here
NumSubs = length(sbj);


%%START SUBJECT LOOP
for subs = 1:NumSubs
    
    %Find the data
    filepath = '/Users/rosanne/Documents/MAASTRICHT_UNIVERSITY/PROJECTS/WM_TMS/Data';
    cd(filepath);
    DataFile = ['DataWM_TMS_' num2str(sbj(subs,:)) '.mat']; %name of the datafiles
    if exist(DataFile, 'file')
        disp(strcat('Loading--> ', DataFile))
        load(DataFile)
    else
        disp(strcat('File--> ', DataFile, ' not found.'))
    end
    
    %WHAT'S IN THE DATA FILE (20 runs --> 15 real & 5 sham).
    %Data(run).events(:,1) holds 'trialnum' (1:80)
    %Data(run).events(:,2) holds 'tmstiming' whether TMS was early(1) or late(2)
    %Data(run).events(:,3) holds 'targetlocation' 1=upper left, 2 =upper right, 3=lower left, 4=lower right
    %Data(run).events(:,4) holds 'tmslocation'  1=lower left, 2=lower right
    %Data(run).events(:,5) holds 'targetorient'  the orientation of the target
    %Data(run).events(:,6) holds 'response'
    %Data(run).events(:,7) holds 'accuracy',
    %Data(run).events(:,8) holds 'responsetime'
    %Data(run).events(:,9:12) holds 'allorients',
    %Data(run).events(:,13:16) holds 'allorientsshifted1ul2ur3ll4lr'
    
    %Also important is Data(run).params.TmsKind (started collecting this
    %for subject RR from the 5th run onwards) 1=real TMS, 2=sham TMS
    if subs == 1 %This is to correct not using TmsKind yet for S01 the first 4 runs
        Data(1).params.TmsKind=2; Data(2).params.TmsKind=1; Data(3).params.TmsKind=1; Data(4).params.TmsKind=1;
    end
    
    
    
    Orients_ul_ur_ll_lr = NaN(80,5,20); %80 trials, 4 orientations presented per trial + real location, 20 runs
    %START MASSIVE BUG FIX!!!!!!!!!!!!!!!!!!!!!!!!!!!!!!!!!!!!!!!!!!!!!!!!!
    for run = 1:length(Data) %start the run loop
            
            %trial 1:
            trial_1_target_loc = Data(run).events(1,3);
            if trial_1_target_loc == 1 %to go to position 1, you don't need to rotate
                rotations_needed_trial_1 = 0;
            elseif trial_1_target_loc == 2 %to go to position 2, you need 1 cw rotations
                rotations_needed_trial_1 = 1;
            elseif trial_1_target_loc == 3 %to go to position 3, you need 3 cw rotations
                rotations_needed_trial_1 = 3;
            elseif trial_1_target_loc == 4 %to go to position 4, you need 2 cw rotations
                rotations_needed_trial_1 = 2;
            end
            trial_1_orients = Data(run).events(1,9:12); 
            trial_1_locs = [1 2 4 3]; %1=ul 2=ur 3=ll 4=lr
            %Find out where each orientation was on the screen (location 1,2,3, or 4?)
            if trial_1_target_loc==1; %if target presented at location 1 (upper left)
                where_stuff_was = sortrows([trial_1_locs' trial_1_orients']);
            elseif trial_1_target_loc==2; %if target presented at location 2 (upper right)
                where_stuff_was = sortrows([trial_1_locs' circshift(trial_1_orients',[1 0])]);
            elseif trial_1_target_loc==3; %if target presented at location 3 (lower left)
                where_stuff_was = sortrows([trial_1_locs' circshift(trial_1_orients',[3 0])]);
            elseif trial_1_target_loc==4; %if target presented at location 4 (lower right)
                where_stuff_was = sortrows([trial_1_locs' circshift(trial_1_orients',[2 0])]); 
            end
            %THE REAL DEAL: WHAT REALLY HAPPENED
            reality = [ones(4,1) where_stuff_was];
            real_target_location(1) = trial_1_target_loc; %for trial 1 this is always the location I told it to since there are no previous rotations that were done
            
            %-------
            %So, I am making a 'reality' matrix of 3 columns which holds
            %the trial number in colums 1, grating location column 2 (1=ul,
            %2=ur, 3=ll, 4=lr), with the corresponding orientations at those 
            %locations in column 3. 
            %The 'real_target_location' is gonna be p.NumTrials long and
            %holds the location that was probed
            %-------
            
            %Trial 1 is special, since no rotations happened yet, so even 
            %if a rotation was required, all the Stimpatched rotate to the
            %right location. For the rest of the trials this is less
            %trivial, since they are rotating from the position where the
            %previous trial left of. So, after each trial I will rotate
            %everything back to its starting position. This means that the
            %rest of the trials can go in a loop (the same operation is performed)
            rotations_needed = rotations_needed_trial_1;
            for n = 2:1:Data(run).params.NumTrials %starting at trial 2 through p.NumTrials (80)
                
                supposed_target_loc = Data(run).events(n,3); %where I wanted stuff to go...
                
                if supposed_target_loc == 1 %to go to position 1, you don't need to rotate
                    this_trial_rotations_needed = 0;
                elseif supposed_target_loc == 2 %to go to position 2, you need 1 cw rotations
                    this_trial_rotations_needed = 1;
                elseif supposed_target_loc == 3 %to go to position 3, you need 3 cw rotations
                    this_trial_rotations_needed = 3;
                elseif supposed_target_loc == 4 %to go to position 4, you need 2 cw rotations
                    this_trial_rotations_needed = 2;
                end
                
                this_trial_orients = Data(run).events(n,9:12);
                rotations_needed = rotations_needed + this_trial_rotations_needed;
                
                %1=ul 2=ur 3=ll 4=lr
                real_this_trial_orients = circshift(this_trial_orients, [0 rotations_needed]);
                where_stuff_was = sortrows([trial_1_locs' real_this_trial_orients']);
                where_target_was = where_stuff_was(where_stuff_was(:,2)==this_trial_orients(1),1);
                
                reality = [reality; repmat(n,4,1) where_stuff_was];
                real_target_location(n) = where_target_was;
            end %trials
            
            Orients_ul_ur_ll_lr(:,:,run) = [reshape(reality(:,3)',4,80)' real_target_location'];
            
            
            
        
    end %run
    %END OF MEGA BUG FIX
    
    eval(['Orients_ul_ur_ll_lr_' num2str(sbj(subs,:)) ' = Orients_ul_ur_ll_lr;' ])
    eval(['save Orients_ul_ur_ll_lr_' num2str(sbj(subs,:)) ' Orients_ul_ur_ll_lr' ])
    
    
end %subs
