# Supplementary material for: The impact of early visual cortex transcranial magnetic stimulation on visual working memory precision and guess rate
Source: PLoS One. 2017 Apr 6;12(4):e0175230. doi: 10.1371/journal.pone.0175230 (PMC5383271; doi:10.1371/journal.pone.0175230)
Supplement: S1 Bug Report — A bug in this script meant the behavioral data were first reorganized before analysis, and the script doing this is also included. Finally, we have added a brief description of the bug, and where to find it in the experimental script. (ZIP) [file pone.0175230.s001.zip › S1_Bug_report/TMS_WM_Setsize4.m]

%TMS and WM EXPT: Find out if a TMS pulse presented at varying timepoints
%during a WM interval impairs performance, and whether this deficit is
%location specific or not


try
    %This should clear out the memory and stop sourcecode from being reprinted
    echo off
    clear all
    close all hidden
    
    expdir = pwd; %Set the experimental directory to the current directory 'pwd'
    GeneralUseScripts = 'D:\Rosanne\GeneralUseScripts';
    addpath(GeneralUseScripts); %Add my general use scripts to the path.
    PortTalking = 'D:\Rosanne\Porttalk';
    addpath(PortTalking); %Add PortTalk to the path to communicate with TMS via parallel port.
    
    
    %Collect information about the subject, which block, etc. 
    p.Subject = '01';
    p.Name = input('Initials? (default is temp)','s'); if isempty(p.Name); p.Name = '99'; end %Collect subject name 
    if sum(p.Subject == p.Name) ~= length(p.Subject); disp('Subject name doesn''t match name in script, please check and try again'); break; end;
    p.TmsBlock = input('TMS side? (L="1" or R="2")'); while isempty(p.TmsBlock); p.TmsBlock = input('TMS side? (L="1" or R="2")'); end %This block of trials, TMS was given over this side of cortex
    p.TmsKind = input('TMS kind? (High="1" or Low="2")'); while isempty(p.TmsKind); p.TmsKind = input('TMS kind? (high="1" or low="2")'); end %This block of trials, TMS
    if p.TmsBlock~=1 && p.TmsBlock~=2; disp('Not a valid entry for TMS block'); break; end; %This block of trials, TMS was given over this side of cortex
    if p.TmsKind~=1 && p.TmsKind~=2; disp('Not a valid entry for TMS kind'); break; end; 
    %And timing info
    t.MySeed = sum(100*clock);
    rand('state', t.MySeed);
    t.TheDate = datestr(now,'yymmdd'); %Collect todays date (in t.)
    t.TimeStamp = datestr(now,'HHMM'); %Timestamp for saving out a uniquely named datafile (so you will never accidentally overwrite stuff)

    
    
    %OPEN/INIT DATA FILE-------------------------------------------------------
    datadir = 'Data'; %Set the data directory to a directory called 'Data'
    cd(datadir);
    if exist(['DataWM_TMS_', p.Subject, '.mat']);
        load(['DataWM_TMS_', p.Subject, '.mat']);
        runnumber = length(Data)+1;
    else
        runnumber = 1;
    end
    cd(expdir);
    
    
    
    %DEFINE MAIN PARAMETERS------------------------------------------------
    %Timing parameters:
    t.BeginFixation = 2; %Duration of the initial fixation before the expt.
    t.EndFixation = 5;%Duration of the "thank you" screen after the expt.
    t.StimTime = 0.2; %Duration that the memory grating is on the screen for
    t.Retention = 2; %Duration of the memory retention interval
    t.Trigger1 = 0.19; %Early TMS pulse centered around this time during retention
    t.Trigger2 = 1.09; %Late TMS pulse centered around this time during retention
    t.NumPulses = 3; %triplet
    t.Hz = 10; %triplet at 10 hz
    t.PulseSpan = (t.NumPulses-1)*(1/t.Hz); %In this case it pulses will span a total of 300 ms
    t.CueTime = 0.5; %Cue time
    t.isi = 0.2; %InterStimulusInterval (time after the cues, before the test grating)
    t.ResponseTime = []; %Time it takes the pp to respond will be collected here
    t.iti = 2; %InterTrialInterval (fixation until the next trial)
    t.TrialSeq = []; %Will record each event during the experiment and exactly how long it took.
    t.TrialStory = []; %Will be the total story so you can go back and look at all that happened
    
    %Screen parameters
    Screenwidth = 37.5; %37.5=iSamsung in TMS lab2 %iPhilips=47.5cm
    ViewingDistance = 57; %Distance from screen to eye in cm
    VisAngle = (2*atan2(Screenwidth/2, ViewingDistance))*(180/pi);
    ScreenwidthInPixels = 1280; %1280=iSamsung in TMS lab2; 1680=iPhilips rect(3)
    p.ppd = ScreenwidthInPixels/VisAngle; %How many pixels per degree
    p.MyGrey = 128; %Define the backgroundcolor of my screen
    
    %Experimental parameters
    p.NumTrials = 80; %80 trials per block (10 TMS blocks, 5 SHAM blocks)
    p.StimLocations = [1 2 3 4];
    p.NumPulsePoints = 2;
    p.NumConditions = p.NumPulsePoints*length(p.StimLocations);
    p.TrialsPerCondition = p.NumTrials/p.NumConditions;
    Locs = repmat(p.StimLocations.',p.NumTrials/length(p.StimLocations),1); 
    Zaps = [ones(p.NumTrials/p.NumPulsePoints,1);2*ones(p.NumTrials/p.NumPulsePoints,1)];
    p.StimOrder = shuffleDB([Locs Zaps]); %Target grating location and which temporal interval TMS was given
    
    %Stimulus parameters
    p.Setsizes = [4];
    p.OuterGratingRadius = 1*p.ppd; %So 1 degree radius, and 2 degree diameter. Size of grating, automatically defined in pixels. The smaller the gratings, the closer to fixation you can display them.
    p.InnerGratingRadius = 0; %Size of grating, automatically defined in pixels.
    p.PatchSize = 2*p.OuterGratingRadius; %Size of the patch that is drawn on various screen locations to fit gratings into (in pixels):
    p.OuterFixation = 0.25*p.ppd; %Quarter of a degree radius, so half a degree of vis angle in diameter. Size of the outer fixation dot radius(in pixels)
    p.InnerFixation = p.OuterFixation/2; %Size of the inner fixation dot (in pixels)
    p.OutlineTarget = 0.15*p.ppd;  p.OutlineNonTarget = 0.05*p.ppd;
    p.Freq = 2; %Spatial frequency of the grating in cycles per degree:
    p.Phase = 0; %Phase for if you want to make jitter (between 0 and 2pi)
    p.Contrast = 0.2; %Make contast parameter between 0 and 1. This will be a ratio of (maxlum - meanlum)/meanlum
    p.Amp = p.Contrast*p.MyGrey; %The amplitude of my grating. Amplitude always runs between -1 and 1, half an amplitude is 1.
    
    p.TargetOrients = NaN(p.NumTrials,max(p.Setsizes));%Define orientations for the gratings
    p.MinDistanceOrients = 10; %orientations of the stimuli should be minimally this much different from each other
    ForbiddenOrients = []; AllOrients = [1:180];
    for trials = 1:p.NumTrials
        for stims = 1:max(p.Setsizes)
            p.TargetOrients(trials,stims) = randsample(AllOrients(~ismember(AllOrients, ForbiddenOrients)),1);
            ExcludeOrientations = rem(round(p.TargetOrients(trials,stims)-p.MinDistanceOrients:p.TargetOrients(trials,stims)+p.MinDistanceOrients)+180,180);
            ExcludeOrientations(ExcludeOrientations==0)=180;
            ForbiddenOrients = [ForbiddenOrients, round(ExcludeOrientations)];
        end
        ForbiddenOrients = [];
    end
    p.TestOrient = (randsample((1:180),p.NumTrials)); %The test grating that will be adjusted also starts at random orientation.
    
    %Random stuff I need later
    OrientationDeviation = zeros(p.NumTrials,3); %To calculate difference between target & test after rotation
    
    
    
    %WINDOW & SCREEN SETUP-------------------------------------------------
    %Get rid of some bugs
    AssertOpenGL;
    PsychJavaTrouble
    %Define screen
    Screens = Screen('Screens');
    ScreenNumber = min(Screens);
    [window,rect] = Screen('OpenWindow',ScreenNumber, p.MyGrey,[],[],2);
    HideCursor;
    
    %Gamma correction
    OriginalCLUT = Screen('LoadClut', window); %Original color lookup table
    MyCLUT = zeros(256,3); %and this will be mine
    MinLum = 0; MaxLum = 1; %The range of MyCLUT is from 0 to 1, so the mean luminance is 0.5
    %Load inverse gamma table and screen dacsize:
    CalibrationFile = 'calib_23-May-2011.mat';
    [gamInverse,dacsize] = LoadCalibrationFileRR(CalibrationFile, expdir, GeneralUseScripts);
    %Make 256 steps for my colors linearly spaced from the min to the max luminance to create a greyscale gradient:
    LumSteps = linspace(MinLum, MaxLum, 256)';
    %Index some colors:
    white=WhiteIndex(ScreenNumber); black=BlackIndex(ScreenNumber);
    yellow = [255 255 0]; red = [255 0 0]; green = [0 255 0]; blue = [0 0 255];
    %Here we go for the ACTUAL gamma correction. Finally!
    MyCLUT(:,:) = repmat(LumSteps, [1 3]); %Make 'LumSteps' 3 times as big so it will be a suited for an rgb (256 by 3):
    MyCLUT = round(map2map(MyCLUT,gamInverse)); %Map the gamInverse onto MyCLUT and round every value
    %Now the screen output luminance per pixel is linear! And finally I load this normalized CLUT to my window:
    Screen('LoadCLUT', window, MyCLUT);
    
    
    
    
    %MAKE STIMULUS PATCHES-------------------------------------------------
    %First a central patch:
    CentreX = (rect(3)/2); CentreY = (rect(4)/2); WindowCentre = [CentreX,CentreY];
    FixationPatch = [(WindowCentre(1)-p.PatchSize/2) (WindowCentre(2)-p.PatchSize/2) (WindowCentre(1)+p.PatchSize/2) (WindowCentre(2)+p.PatchSize/2)];
    
    %p.Radius is the eccentricity at which memory gratings are presented from fixation.
    %This value needs to be minimally p.PatchSize/2 (so that memory gratings will not
    %overlap with the space occupied by the central test, presented later on), and maximally
    %rect(4)-(p.PatchSize/2) (the fathest out you can get without losing parts of patches
    %on the top or bottom of your screen).
    p.Radius = 4*p.ppd; %4 degrees of vis angle in pixels.
    
    %Define the location (angle from fixation) of the grating for each trial of the experiment:
    Locations = mod((0:360/length(p.StimLocations):360-1)-45,360); %There are 360 degrees around fixation, define the 4 I want
    p.GratingLocations = Locations;
    
    %Translate location angles into X and Y coordinates.
    LocX = NaN(1,length(p.GratingLocations)); LocY = NaN(1,length(p.GratingLocations));
    for e = 1:length(p.GratingLocations)
        LocX(e) = p.Radius * sin(p.GratingLocations(e)*pi/180) + WindowCentre(1);
        LocY(e) = abs(p.Radius * cos(p.GratingLocations(e)*pi/180) - WindowCentre(2));
    end
    
    %Every stimulus will need a patch to exist in
    StimPatch = NaN(length(p.GratingLocations),4);
    StimPatch(1,:) = LocX(:,:) - p.PatchSize/2;
    StimPatch(2,:) = LocY(:,:) - p.PatchSize/2;
    StimPatch(3,:) = LocX(:,:) + p.PatchSize/2;
    StimPatch(4,:) = LocY(:,:) + p.PatchSize/2;
    
    
    
    %MAKE MORE STUFF-------------------------------------------------------
    %Gaussian mask: I need to define its sd in pixels (smaller sd makes it
    %ramp off steeper, larger sd should make it ramp off slower).
    gaussian_sd = p.PatchSize/1;
    gaussian_max = p.OuterGratingRadius;
    gaussian = makeGaussMaskCircle(p.PatchSize, p.PatchSize, 2*pi, gaussian_sd, gaussian_max );
    
    %Blank screen and a fixation screen:
    [img] = ones(p.PatchSize,p.PatchSize) * p.MyGrey;
    Blanker = Screen('MakeTexture', window, img); %And make the Blanker
    %Then add a fixation to it
    [imgFIX] = ones(p.OuterFixation*3,p.OuterFixation*3) * p.MyGrey; %a smaller img made here for only the fixationdot
    [imgFIX] = AddFixation(imgFIX, p.MyGrey, white, p.InnerFixation,p.OuterFixation);
    Fixation = Screen('MakeTexture', window, imgFIX); %And make the fixation
    
    %Gratings:
    grating = makeSineGrating(p.PatchSize, p.PatchSize, p.Freq, 0, p.Phase, p.MyGrey, p.Amp, p.ppd, p.InnerGratingRadius, p.OuterGratingRadius);
    %Multiply the grating with the gaussian mask:
    grating = grating-p.MyGrey; grating = grating.*gaussian; grating = grating+p.MyGrey;
    
    
    
    %START WITH A WELCOME MESSAGE------------------------------------------
    %Draw some text to the screen first outside of the experimental loop:
    Screen(window,'TextSize',20);
    Screen(window,'TextFont','Helvetica');
    WelcomeText = ['WELCOME! THIS IS A WORKING MEMORY EXPERIMENT' '\n' '\n' '\n'...
        'Four gratings will appear at four regular locations on the screen' '\n' '\n'...
        'Your task is to remember their orientations as precisely as possible, at the exact' '\n' '\n'...
        'locations you saw them. After 2 seconds a cue will indicate which grating you are' '\n' '\n'...
        'to make a response to. Finally, another grating appears at the center of the screen' '\n' '\n'...
        'which you can rotate to exactly match the grating you have in memory' '\n' '\n' '\n'...
        'Press space bar to continue.'];
    Screen('DrawTexture', window, Blanker);
    DrawFormattedText(window, WelcomeText, 'center', 'center', white);
    Screen('Flip', window);
    GetChar;
    %When subjects read the message, continue to the first fixation before expt
    Screen('DrawTexture', window, Fixation);
    Screen('Flip', window);
    WaitSecs(t.BeginFixation);
    FlushEvents('keyDown'); %First discard all characters from the Event Manager queue.
    %Make some counter variables outside of the experimantal loop also:
    GlobalTimer = 0; %This timer keeps track of all the timing in the experiment. TOTAL timing.
    GlobalTrialNumber = 0; %This keeps track of how many trials have passed.
    
    
    
    t.StartTime = getSecs; %Get the starttime of the experiment in seconds
    %%%%%%%%%%%%%%%%%%%%%%%%%%%%%%%%%%%%%%%%%%%%%%%%%%%%%%%%%%%%%%%%%%%%%%%%%%%
    %%%%%%%%%%%%%%%%%%%%%%%%%%%% A TRIAL %%%%%%%%%%%%%%%%%%%%%%%%%%%%%%%%%%%%%%
    %%%%%%%%%%%%%%%%%%%%%%%%%%%%%%%%%%%%%%%%%%%%%%%%%%%%%%%%%%%%%%%%%%%%%%%%%%%
    for n = 1:p.NumTrials
        GlobalTrialNumber = GlobalTrialNumber + 1;
        TrialStartTime(GlobalTrialNumber) = GlobalTimer; %Get the starttime of each single trial
        TimeUpdate = t.StartTime + TrialStartTime(GlobalTrialNumber);
        %DEFINE WHERE STUFF NEEDS TO GO RELATIVE TO THE TARGET:
        if p.StimOrder(n,1)==1
            StimPatch = StimPatch; %upper left 
            saveorients = [p.TargetOrients(n,1:2) circshift(p.TargetOrients(n,3:4),[0 1])]; %orientations from UL-UR-LL-LR
        elseif p.StimOrder(n,1)==2
            StimPatch = circshift(StimPatch,[0 -1]); %upper right
            shift = (circshift(p.TargetOrients(n,:),[0 1])); 
            saveorients = [shift(1:2) circshift(shift(3:4), [0 1])]; %orientations from UL-UR-LL-LR
        elseif p.StimOrder(n,1)==3
            StimPatch = circshift(StimPatch,[0 -3]); %lower left
            shift = circshift(p.TargetOrients(n,:),[0 3]);
            saveorients = [shift(1:2) circshift(shift(3:4), [0 1])]; %orientations from UL-UR-LL-LR
        elseif p.StimOrder(n,1)==4
            StimPatch = circshift(StimPatch,[0 -2]); %lower right
            shift = circshift(p.TargetOrients(n,:),[0 2]);
            saveorients = [shift(1:2) circshift(shift(3:4), [0 1])]; %orientations from UL-UR-LL-LR
        end
        if p.StimOrder(n,2)==1 %if early pulse
            t.RetentionBefore(n) = t.Trigger1-t.PulseSpan/2;
        elseif p.StimOrder(n,2)==2 %if late pulse
            t.RetentionBefore(n) = t.Trigger2-t.PulseSpan/2;
        end
        
        
        
        %DISPLAY TARGET GRATINGS
        Grating = Screen('MakeTexture', window, grating);
        Screen('DrawTextures', window, Grating, [], StimPatch, p.TargetOrients(n,:))
        Screen('DrawTexture', window, Fixation);
        Screen('Flip', window);
        %TIMING!:
        GlobalTimer = GlobalTimer + t.StimTime;
        TimePassed = 0; %Flush time passed.
        while (TimePassed<t.StimTime) %As long as the stimulus is on the screen...
            TheTime = GetSecs; %Get the time...
            TimePassed = (TheTime-TimeUpdate); %And determine exactly how much time has passed since the start of the expt.
        end
        TimeUpdate = TimeUpdate + t.StimTime; %Update Matlab on what time it is.
        t.TrialStory = [t.TrialStory; {'target:'} num2str(t.StimTime)]; t.TrialSeq = [t.TrialSeq, t.StimTime];
        Screen('Close', Grating)
        
        
        
        %RETENTION INTERVAL BEFORE PULSE 
        Screen('DrawTexture', window, Fixation);
        Screen('Flip', window);
        if t.RetentionBefore(n) > 0
            GlobalTimer = GlobalTimer + t.RetentionBefore(n);
            TimePassed = 0; %Flush the time the previous event took
            while (TimePassed<t.RetentionBefore(n)) %For as long as the cues are on the screen...
                TheTime = GetSecs; %Get the time
                TimePassed = (TheTime-TimeUpdate);%And determine exactly how much time has passed since the start of the expt.
            end
            TimeUpdate = TimeUpdate + t.RetentionBefore(n);
            t.TrialStory = [t.TrialStory; {'retention before pulse:'} num2str(t.RetentionBefore(n))];  t.TrialSeq = [t.TrialSeq, t.RetentionBefore(n)];
        end
        %PULSE
        PrePulse = GetSecs;
        
        lptwrite(51296,255);
        for triplet = 1:3
            lptwrite(51296,254); %lptwrite(51312, 255);
            WaitSecs(0.005); %give machine some time to recover
            lptwrite(51296,255); %lptwrite(51312,0);
            WaitSecs(0.095);
        end
        t.PulseDuration(n) = GetSecs-PrePulse; 
        GlobalTimer = GlobalTimer + t.PulseDuration(n);
        TimeUpdate = TimeUpdate + t.PulseDuration(n); %Update Matlab on what time it is.
        t.TrialStory = [t.TrialStory; {'pulse:'} num2str(t.PulseDuration(n))]; t.TrialSeq = [t.TrialSeq, t.PulseDuration(n)]; 
        t.RetentionAfter(n) = t.Retention-t.RetentionBefore(n)-t.PulseDuration(n);
        %RETENTION INTERVAL AFTER PULSE 
        GlobalTimer = GlobalTimer + t.RetentionAfter(n);
        TimePassed = 0; %Flush time passed.
        while (TimePassed<t.RetentionAfter(n)) %As long as the stimulus is on the screen...
            TheTime = GetSecs; %Get the time...
            TimePassed = (TheTime-TimeUpdate); %And determine exactly how much time has passed since the start of the expt.
        end
        TimeUpdate = TimeUpdate + t.RetentionAfter(n); %Update Matlab on what time it is.
        t.TrialStory = [t.TrialStory; {'retention after pulse:'} num2str(t.RetentionAfter(n))]; t.TrialSeq = [t.TrialSeq, t.RetentionAfter(n)];
       
        
        
        %PRESENT CUE CIRCLES:
        Screen('FrameOval', window, white, StimPatch+5, p.OutlineNonTarget);
        Screen('FrameOval', window, white, StimPatch(:,1)+5, p.OutlineTarget);
        Screen('DrawTexture', window, Fixation)
        Screen('Flip', window)
        %TIMING!:
        GlobalTimer = GlobalTimer + t.CueTime;
        TimePassed = 0; %Flush the time the previous event took
        while (TimePassed<t.CueTime) %For as long as the cues are on the screen...
            TheTime = GetSecs; %Get the time
            TimePassed = (TheTime-TimeUpdate);%And determine exactly how much time has passed since the start of the expt.
        end
        TimeUpdate = TimeUpdate + t.CueTime;
        t.TrialStory = [t.TrialStory; {'cue'} num2str(t.CueTime)];  t.TrialSeq = [t.TrialSeq, t.CueTime];
        
        
        %BLANK THE SCREEN AGAIN AFTER THE CUES:
        Screen('DrawTexture', window, Fixation); 
        Screen('Flip', window);
        %TIMING!:
        GlobalTimer = GlobalTimer + t.isi;
        TimePassed = 0; %Flush the time the previous event took
        while (TimePassed<t.isi) %For as long as the cues are on the screen...
            TheTime = GetSecs; %Get the time
            TimePassed = (TheTime-TimeUpdate);%And determine exactly how much time has passed since the start of the expt.
        end
        TimeUpdate = TimeUpdate + t.isi;
        t.TrialStory = [t.TrialStory; {'isi'} num2str(t.isi)]; t.TrialSeq = [t.TrialSeq, t.isi];

   
    
        %TEST GRATING AND ROTATION
        TestGrating = Screen('MakeTexture', window, grating);
        Screen('DrawTexture', window, Blanker);
        Screen('DrawTexture', window, TestGrating, [], FixationPatch, p.TestOrient(n));
        Screen('Flip', window);
        IsTime = GetSecs;
        while 1 %Start an infinite loop
            [keyIsDown, secs, keyCode] = KbCheck;
            if keyCode(KbName('1')) %Press '1' to rotate left
                Screen('Close', TestGrating)
                p.TestOrient(n) = p.TestOrient(n)-0.5;
            elseif keyCode(KbName('2')) %Press '2' to rotate right
                Screen('Close', TestGrating)
                p.TestOrient(n) = p.TestOrient(n)+0.5;
            elseif keyCode(KbName('esc')) % If user presses ESCAPE, exit the program.
                Screen('CloseAll');
                if exist('OriginalCLUT','var')
                    if exist('ScreenNumber','var')
                        Screen('LoadCLUT', ScreenNumber, OriginalCLUT);
                    else
                        Screen('LoadCLUT', 0, OriginalCLUT);
                    end
                end
                error('User exited program.');
            elseif keyCode(KbName('SPACE')) %When subject enters spacebar to continue to the next trial
                p.TestOrient(n) = rem((p.TestOrient(n)+1440),360); %Puts the output of the grating after adjustment on a loop of 360 degrees (+1440 is a multiple of 360 so that pp's can rotate to their hearts desire).
                p.TestOrient(p.TestOrient(n)==0)=180; %Makes sure that an answer of "0" degrees is turned into "180" degrees
                response = (round(2*(p.TestOrient(n))))/2; %SAVE behavioral response. Rounds the output for the grating after adjustment to half degrees.
                if response == 0; response = 180; end %Fix the bug that sometimes you get a response of "0 degrees", which is false, it should be 180 degrees.
                resptime = GetSecs - IsTime;
                t.ResponseTime = [t.ResponseTime, resptime];
                break; %get out of infinite loop
            end
            %Display the test grating
            TestGrating = Screen('MakeTexture', window, grating);
            Screen('DrawTexture', window, Blanker);
            Screen('DrawTexture', window, TestGrating, [], FixationPatch, p.TestOrient(n));
            Screen('Flip', window);
        end
        FlushEvents('keyDown');
        %TIMING!:
        GlobalTimer = GlobalTimer + resptime;
        TimePassed = 0; %Flush the time the previous event took
        while (TimePassed<resptime) %For as long as the cues are on the screen...
            TheTime = GetSecs; %Get the time
            TimePassed = (TheTime-TimeUpdate);%And determine exactly how much time has passed since the start of the expt.
        end
        TimeUpdate = TimeUpdate + resptime;
        t.TrialStory = [t.TrialStory; {'response'} num2str(resptime)]; t.TrialSeq = [t.TrialSeq, resptime];
        Screen('Close',TestGrating);
        
        
        
        %INTERMISSION (How accurate was subject?)
        OrientationDeviation(n,1) = abs(p.TargetOrients(n,1)-response);
        OrientationDeviation(n,2) = abs((360-(OrientationDeviation(n,1)*2))/2); %abs((180 + Data(GlobalTrialNumber,7)) - Data(GlobalTrialNumber,4));
        OrientationDeviation(n,3) = 360-(OrientationDeviation(n,1));
        accuracy = min(OrientationDeviation(n,:)); %Calculates and records how far off participants really are from target
        %Add plus and minus signs (actually, just add minus signs where needed)
        if mod(p.TargetOrients(n,1)-accuracy, 360) == response; accuracy= -accuracy;
        elseif mod((p.TargetOrients(n,1)+180) - accuracy, 360) == response; accuracy= -accuracy; end
        
        

        %REST: HALFWAY THERE
        if n == p.NumTrials/2
            Now1 = getsecs;
            Screen(window,'TextSize',25);
            Screen(window,'TextFont','Helvetica');
            RestText = 'Halfway there! You can take a short break now, or press any button to continue';
            DrawFormattedText(window, RestText, 'center', 'center', white);
            Screen('Flip', window);
            GetChar;
            Now2 = getsecs;
            GlobalTimer = GlobalTimer + (Now2-Now1);
            TimePassed = 0; %Flush the time the previous event took
            while (TimePassed<t.isi) %For as long as the cues are on the screen...
                TheTime = GetSecs; %Get the time
                TimePassed = (TheTime-TimeUpdate);%And determine exactly how much time has passed since the start of the expt.
            end
            TimeUpdate = TimeUpdate + (Now2-Now1);
            t.TrialStory = [t.TrialStory; {'resting:'} num2str(Now2-Now1)];  t.TrialSeq = [t.TrialSeq, (Now2-Now1)];
            FlushEvents('keyDown'); %Discard GetChar characters from the Event Manager queue
        end
        
        
        
        %ISI
        Screen('DrawTexture', window, Fixation); 
        Screen('Flip', window);
        %TIMING!:
        GlobalTimer = GlobalTimer + t.iti;
        TimePassed = 0; %Flush the time the previous event took
        while (TimePassed<t.iti) %For as long as the cues are on the screen...
            TheTime = GetSecs; %Get the time
            TimePassed = (TheTime-TimeUpdate);%And determine exactly how much time has passed since the start of the expt.
        end
        TimeUpdate = TimeUpdate + t.iti;
        t.TrialStory = [t.TrialStory; {'iti'} num2str(t.iti)]; t.TrialSeq = [t.TrialSeq, t.iti];
        
        
        
        %Collect the stuff to save from this trail
        data_trailnumber(n) = n;
        data_targetlocation(n) = p.StimOrder(n,1); %1=upperleft, 2=upperright, 3=lowerleft, 4=lowerright
        data_tmstiming(n) = p.StimOrder(n,2); %1=early, 2=late
        data_tmslocation(n) = p.TmsBlock; %1=left, 2=right 
        data_target(n) = p.TargetOrients(n,1);
        data_response(n) = response;
        data_accuracy(n) = accuracy;
        data_resptime(n) = resptime;
        data_orientations(n,:) = p.TargetOrients(n,:);
        data_shiftedorientations(n,:) = saveorients;
        
        
        %Do some stuff before leaving the loop:
        FlushEvents('keyDown'); %First discard all characters from the Event Manager queue
        clear Patches TimeInTrial %These need to be cleared so that on the next trial randomnization can start with a clean slate.
        t.StartTrial(GlobalTrialNumber) = TrialStartTime(GlobalTrialNumber);
        
        
        
    end %End of experimental loop
    %%%%%%%%%%%%%%%%%%%%%%%%%%%%%%%%%%%%%%%%%%%%%%%%%%%%%%%%%%%%%%%%%%%%%%%%%%%
    %%%%%%%%%%%%%%%%%%%%%%%%%%% END OF TRIAL %%%%%%%%%%%%%%%%%%%%%%%%%%%%%%%%%%
    %%%%%%%%%%%%%%%%%%%%%%%%%%%%%%%%%%%%%%%%%%%%%%%%%%%%%%%%%%%%%%%%%%%%%%%%%%%
    t.EndTime = getSecs; %Get endtime of the experiment in seconds
    t.GlobalTimer = GlobalTimer; %Spits out the exp time in secs excluding begin and end fixation.
    
    
    
    %Draw some more text to the screen outside of the loop:
    Screen(window,'TextSize',30);
    Screen(window,'TextFont','Helvetica');
    ByebyeText = 'Great work! You have finished this run';
    DrawFormattedText(window, ByebyeText, 'center', 'center', white);
    Screen('Flip', window);
    WaitSecs(t.EndFixation);
    FlushEvents('keyDown'); %First discard all characters from the Event Manager queue
    TotalExpTime = (t.EndTime-t.StartTime) + t.BeginFixation + t.EndFixation; %Gets the duration of the total run.
    t.TotalExpTime = TotalExpTime/60; %TOTAL exp time in mins including begin and end fixation.
    %Do Steph's way to check time, just because I'm not checking the time enough ;) lol
    t.TrialSeq = cumsum(t.TrialSeq);
    t.TrialDuration = t.TrialSeq(end);
    
    
    
    %WINDOW CLEANUP------------------------------------------------------------
    %This closes all visible and invisible screens and puts the mouse cursor
    %back on the screen
    Screen('CloseAll');
    if exist('OriginalCLUT','var')
        if exist('ScreenNumber','var')
            Screen('LoadCLUT', ScreenNumber, OriginalCLUT);
        else
            Screen('LoadCLUT', 0, OriginalCLUT);
        end
    end
    clear screen
    ShowCursor;
    
    
    
    %SAVE OUT THE DATA FILE----------------------------------------------------
    cd(expdir); %Change the working directory back to the experimental directory
    %First I make a list of variables to save:
    Data(runnumber).timing = t;
    Data(runnumber).params = p;
    Data(runnumber).events = [data_trailnumber', data_tmstiming', data_targetlocation', data_tmslocation', data_target', data_response', data_accuracy', data_resptime', data_orientations data_shiftedorientations];
    Data(runnumber).eventslabel = {'trialnum', 'tmstiming', 'targetlocation',  'tmslocation', 'targetorient', 'response', 'accuracy', 'responsetime', 'allorients', 'allorientsshifted1ul2ur3ll4lr'};
    Data(runnumber).misc = [CalibrationFile, ' rect:' num2str(rect)];
    cd(datadir);
    eval(['save DataWM_TMS_', p.Subject, '.mat Data'])

    
    
    %TRY CATCH STUFF-------------------------------------------------------
catch %If an error occurred in the "try" block, this code is executed
    if exist('ThrowErrorDB','file') ~= 0 %If ThrowErrorDB exists, use it
        ThrowErrorDB; %Display last error (in a pretty way)
    else
        disp('An error occured, but ThrowErrorDB is not in path, so the error cannot be displayed.');
    end
end


 %mean(abs(data_accuracy))
