# Supplementary material for: The impact of early visual cortex transcranial magnetic stimulation on visual working memory precision and guess rate
Source: PLoS One. 2017 Apr 6;12(4):e0175230. doi: 10.1371/journal.pone.0175230 (PMC5383271; doi:10.1371/journal.pone.0175230)
Supplement: S1 Data — For each participant a.mat file is included as it was collected during the TMS testing sessions. For each participant the neuroimaging data used for targeting the TMS coil over the correct part of the brain is also included. Details about each file type can be found in the ReadMe included. (ZIP) [file pone.0175230.s002.zip]

Archive with 190 entries (183 files):
- S1_Data/
- S1_Data/.DS_Store
- __MACOSX/
- __MACOSX/S1_Data/
- __MACOSX/S1_Data/._.DS_Store
- S1_Data/behavior/
- S1_Data/behavior/DataWM_TMS_01.mat
- __MACOSX/S1_Data/behavior/
- __MACOSX/S1_Data/behavior/._DataWM_TMS_01.mat
- S1_Data/behavior/DataWM_TMS_02.mat
- __MACOSX/S1_Data/behavior/._DataWM_TMS_02.mat
- S1_Data/behavior/DataWM_TMS_03.mat
- __MACOSX/S1_Data/behavior/._DataWM_TMS_03.mat
- S1_Data/behavior/DataWM_TMS_04.mat
- __MACOSX/S1_Data/behavior/._DataWM_TMS_04.mat
- S1_Data/behavior/DataWM_TMS_05.mat
- __MACOSX/S1_Data/behavior/._DataWM_TMS_05.mat
- S1_Data/behavior/DataWM_TMS_06.mat
- __MACOSX/S1_Data/behavior/._DataWM_TMS_06.mat
- S1_Data/behavior/DataWM_TMS_07.mat
- __MACOSX/S1_Data/behavior/._DataWM_TMS_07.mat
- S1_Data/behavior/DataWM_TMS_08.mat
- __MACOSX/S1_Data/behavior/._DataWM_TMS_08.mat
- __MACOSX/S1_Data/._behavior
- S1_Data/neuronavigation/
- S1_Data/neuronavigation/01_ACPC_HEAD.srf
- __MACOSX/S1_Data/neuronavigation/
- __MACOSX/S1_Data/neuronavigation/._01_ACPC_HEAD.srf
- S1_Data/neuronavigation/01_fiducials.fdp
- __MACOSX/S1_Data/neuronavigation/._01_fiducials.fdp
- S1_Data/neuronavigation/01_LH.tgp
- __MACOSX/S1_Data/neuronavigation/._01_LH.tgp
- S1_Data/neuronavigation/01_LH_ACPC_folded_D80k.srf
- __MACOSX/S1_Data/neuronavigation/._01_LH_ACPC_folded_D80k.srf
- S1_Data/neuronavigation/01_LH_tgp.poi
- __MACOSX/S1_Data/neuronavigation/._01_LH_tgp.poi
- S1_Data/neuronavigation/01_POIs.poi
- __MACOSX/S1_Data/neuronavigation/._01_POIs.poi
- S1_Data/neuronavigation/01_RH.tgp
- __MACOSX/S1_Data/neuronavigation/._01_RH.tgp
- S1_Data/neuronavigation/01_RH_ACPC_folded_D80k.srf
- __MACOSX/S1_Data/neuronavigation/._01_RH_ACPC_folded_D80k.srf
- S1_Data/neuronavigation/01_RH_tgp.poi
- __MACOSX/S1_Data/neuronavigation/._01_RH_tgp.poi
- S1_Data/neuronavigation/01_TAL_BRAIN.vmr
- __MACOSX/S1_Data/neuronavigation/._01_TAL_BRAIN.vmr
- S1_Data/neuronavigation/02_ACPC_BRAIN.vmr
- __MACOSX/S1_Data/neuronavigation/._02_ACPC_BRAIN.vmr
- S1_Data/neuronavigation/02_ACPC_HEAD.srf
- __MACOSX/S1_Data/neuronavigation/._02_ACPC_HEAD.srf
- S1_Data/neuronavigation/02_fiducials.fdp
- __MACOSX/S1_Data/neuronavigation/._02_fiducials.fdp
- S1_Data/neuronavigation/02_LH.tgp
- __MACOSX/S1_Data/neuronavigation/._02_LH.tgp
- S1_Data/neuronavigation/02_LH_ACPC_folded_D80k.srf
- __MACOSX/S1_Data/neuronavigation/._02_LH_ACPC_folded_D80k.srf
- S1_Data/neuronavigation/02_LH_tgp.poi
- __MACOSX/S1_Data/neuronavigation/._02_LH_tgp.poi
- S1_Data/neuronavigation/02_POIs.poi
- __MACOSX/S1_Data/neuronavigation/._02_POIs.poi
- S1_Data/neuronavigation/02_RH.tgp
- __MACOSX/S1_Data/neuronavigation/._02_RH.tgp
- S1_Data/neuronavigation/02_RH_ACPC_folded_D80k.srf
- __MACOSX/S1_Data/neuronavigation/._02_RH_ACPC_folded_D80k.srf
- S1_Data/neuronavigation/02_RH_tgp.poi
- __MACOSX/S1_Data/neuronavigation/._02_RH_tgp.poi
- S1_Data/neuronavigation/03_ACPC_BRAIN.vmr
- __MACOSX/S1_Data/neuronavigation/._03_ACPC_BRAIN.vmr
- S1_Data/neuronavigation/03_ACPC_HEAD.srf
- __MACOSX/S1_Data/neuronavigation/._03_ACPC_HEAD.srf
- S1_Data/neuronavigation/03_fiducials.fdp
- __MACOSX/S1_Data/neuronavigation/._03_fiducials.fdp
- S1_Data/neuronavigation/03_LH.tgp
- __MACOSX/S1_Data/neuronavigation/._03_LH.tgp
- S1_Data/neuronavigation/03_LH_ACPC_folded_D80k.srf
- __MACOSX/S1_Data/neuronavigation/._03_LH_ACPC_folded_D80k.srf
- S1_Data/neuronavigation/03_LH_tgp.poi
- __MACOSX/S1_Data/neuronavigation/._03_LH_tgp.poi
- S1_Data/neuronavigation/03_POIs.poi
- __MACOSX/S1_Data/neuronavigation/._03_POIs.poi
- S1_Data/neuronavigation/03_RH.tgp
- __MACOSX/S1_Data/neuronavigation/._03_RH.tgp
- S1_Data/neuronavigation/03_RH_folded_ACPC_D80k.srf
- __MACOSX/S1_Data/neuronavigation/._03_RH_folded_ACPC_D80k.srf
- S1_Data/neuronavigation/03_RH_tgp.poi
- __MACOSX/S1_Data/neuronavigation/._03_RH_tgp.poi
- S1_Data/neuronavigation/04_ACPC_BRAIN.vmr
- __MACOSX/S1_Data/neuronavigation/._04_ACPC_BRAIN.vmr
- S1_Data/neuronavigation/04_ACPC_HEAD.srf
- __MACOSX/S1_Data/neuronavigation/._04_ACPC_HEAD.srf
- S1_Data/neuronavigation/04_fiducials.fdp
- __MACOSX/S1_Data/neuronavigation/._04_fiducials.fdp
- S1_Data/neuronavigation/04_LH.tgp
- __MACOSX/S1_Data/neuronavigation/._04_LH.tgp
- S1_Data/neuronavigation/04_LH_ACPC_folded_D80k.srf
- __MACOSX/S1_Data/neuronavigation/._04_LH_ACPC_folded_D80k.srf
- S1_Data/neuronavigation/04_LH_tgp.poi
- __MACOSX/S1_Data/neuronavigation/._04_LH_tgp.poi
- S1_Data/neuronavigation/04_POIs.poi
- __MACOSX/S1_Data/neuronavigation/._04_POIs.poi
- S1_Data/neuronavigation/04_RH.tgp
- __MACOSX/S1_Data/neuronavigation/._04_RH.tgp
- S1_Data/neuronavigation/04_RH_ACPC_folded_D80k.srf
- __MACOSX/S1_Data/neuronavigation/._04_RH_ACPC_folded_D80k.srf
- S1_Data/neuronavigation/04_RH_tgp.poi
- __MACOSX/S1_Data/neuronavigation/._04_RH_tgp.poi
- S1_Data/neuronavigation/05_ACPC_BRAIN.vmr
- __MACOSX/S1_Data/neuronavigation/._05_ACPC_BRAIN.vmr
- S1_Data/neuronavigation/05_ACPC_HEAD.srf
- __MACOSX/S1_Data/neuronavigation/._05_ACPC_HEAD.srf
- S1_Data/neuronavigation/05_fiducials.fdp
- __MACOSX/S1_Data/neuronavigation/._05_fiducials.fdp
- S1_Data/neuronavigation/05_LH.tgp
- __MACOSX/S1_Data/neuronavigation/._05_LH.tgp
- S1_Data/neuronavigation/05_LH_ACPC_folded_D80k.srf
- __MACOSX/S1_Data/neuronavigation/._05_LH_ACPC_folded_D80k.srf
- S1_Data/neuronavigation/05_LH_tgp.poi
- __MACOSX/S1_Data/neuronavigation/._05_LH_tgp.poi
- S1_Data/neuronavigation/05_POIs.poi
- __MACOSX/S1_Data/neuronavigation/._05_POIs.poi
- S1_Data/neuronavigation/05_RH.tgp
- __MACOSX/S1_Data/neuronavigation/._05_RH.tgp
- S1_Data/neuronavigation/05_RH_ACPC_folded_D80k.srf
- __MACOSX/S1_Data/neuronavigation/._05_RH_ACPC_folded_D80k.srf
- S1_Data/neuronavigation/05_RH_tgp.poi
- __MACOSX/S1_Data/neuronavigation/._05_RH_tgp.poi
- S1_Data/neuronavigation/06_ACPC_BRAIN.vmr
- __MACOSX/S1_Data/neuronavigation/._06_ACPC_BRAIN.vmr
- S1_Data/neuronavigation/06_ACPC_HEAD.srf
- __MACOSX/S1_Data/neuronavigation/._06_ACPC_HEAD.srf
- S1_Data/neuronavigation/06_fiducials.fdp
- __MACOSX/S1_Data/neuronavigation/._06_fiducials.fdp
- S1_Data/neuronavigation/06_LH.tgp
- __MACOSX/S1_Data/neuronavigation/._06_LH.tgp
- S1_Data/neuronavigation/06_LH_folded_ACPC_D80k.srf
- __MACOSX/S1_Data/neuronavigation/._06_LH_folded_ACPC_D80k.srf
- S1_Data/neuronavigation/06_LH_tgp.poi
- __MACOSX/S1_Data/neuronavigation/._06_LH_tgp.poi
- S1_Data/neuronavigation/06_POIs.poi
- __MACOSX/S1_Data/neuronavigation/._06_POIs.poi
- S1_Data/neuronavigation/06_RH.tgp
- __MACOSX/S1_Data/neuronavigation/._06_RH.tgp
- S1_Data/neuronavigation/06_RH_folded_ACPC_D80k.srf
- __MACOSX/S1_Data/neuronavigation/._06_RH_folded_ACPC_D80k.srf
- S1_Data/neuronavigation/06_RH_tgp.poi
- __MACOSX/S1_Data/neuronavigation/._06_RH_tgp.poi
- S1_Data/neuronavigation/07_ACPC_BRAIN.vmr
- __MACOSX/S1_Data/neuronavigation/._07_ACPC_BRAIN.vmr
- S1_Data/neuronavigation/07_ACPC_HEAD.srf
- __MACOSX/S1_Data/neuronavigation/._07_ACPC_HEAD.srf
- S1_Data/neuronavigation/07_fiducials.fdp
- __MACOSX/S1_Data/neuronavigation/._07_fiducials.fdp
- S1_Data/neuronavigation/07_LH.tgp
- __MACOSX/S1_Data/neuronavigation/._07_LH.tgp
- S1_Data/neuronavigation/07_LH_ACPC_folded_D80k.srf
- __MACOSX/S1_Data/neuronavigation/._07_LH_ACPC_folded_D80k.srf
- S1_Data/neuronavigation/07_LH_tgp.poi
- __MACOSX/S1_Data/neuronavigation/._07_LH_tgp.poi
- S1_Data/neuronavigation/07_POIs.poi
- __MACOSX/S1_Data/neuronavigation/._07_POIs.poi
- S1_Data/neuronavigation/07_RH.tgp
- __MACOSX/S1_Data/neuronavigation/._07_RH.tgp
- S1_Data/neuronavigation/07_RH_ACPC_folded_D80k.srf
- __MACOSX/S1_Data/neuronavigation/._07_RH_ACPC_folded_D80k.srf
- S1_Data/neuronavigation/07_RH_tgp.poi
- __MACOSX/S1_Data/neuronavigation/._07_RH_tgp.poi
- S1_Data/neuronavigation/08_ACPC_BRAIN.vmr
- __MACOSX/S1_Data/neuronavigation/._08_ACPC_BRAIN.vmr
- S1_Data/neuronavigation/08_ACPC_HEAD.srf
- __MACOSX/S1_Data/neuronavigation/._08_ACPC_HEAD.srf
- S1_Data/neuronavigation/08_fiducials.fdp
- __MACOSX/S1_Data/neuronavigation/._08_fiducials.fdp
- S1_Data/neuronavigation/08_LH.tgp
- __MACOSX/S1_Data/neuronavigation/._08_LH.tgp
- S1_Data/neuronavigation/08_LH_ACPC_folded_D80k.srf
- __MACOSX/S1_Data/neuronavigation/._08_LH_ACPC_folded_D80k.srf
- S1_Data/neuronavigation/08_LH_tgp.poi
- __MACOSX/S1_Data/neuronavigation/._08_LH_tgp.poi
- S1_Data/neuronavigation/08_POIs.poi
- __MACOSX/S1_Data/neuronavigation/._08_POIs.poi
- S1_Data/neuronavigation/08_RH.tgp
- __MACOSX/S1_Data/neuronavigation/._08_RH.tgp
- S1_Data/neuronavigation/08_RH_ACPC_folded_D80k.srf
- __MACOSX/S1_Data/neuronavigation/._08_RH_ACPC_folded_D80k.srf
- S1_Data/neuronavigation/08_RH_tgp.poi
- __MACOSX/S1_Data/neuronavigation/._08_RH_tgp.poi
- S1_Data/neuronavigation/ReadMe.rtf
- __MACOSX/S1_Data/neuronavigation/._ReadMe.rtf
- __MACOSX/S1_Data/._neuronavigation
- __MACOSX/._S1_Data
