# Supplementary material for: The impact of early visual cortex transcranial magnetic stimulation on visual working memory precision and guess rate
Source: PLoS One. 2017 Apr 6;12(4):e0175230. doi: 10.1371/journal.pone.0175230 (PMC5383271; doi:10.1371/journal.pone.0175230)
Supplement: S1 Data — For each participant a.mat file is included as it was collected during the TMS testing sessions. For each participant the neuroimaging data used for targeting the TMS coil over the correct part of the brain is also included. Details about each file type can be found in the ReadMe included. (ZIP) [file pone.0175230.s002.zip › S1_Data/neuronavigation/01_POIs.poi]

FileVersion:      2

FromMeshFile:     "RR_LH_ACPC_folded_D80k.srf"

NrOfMeshVertices: 80000


NrOfPOIs:         2

NameOfPOI:        "110419RR_LH_localizerblob"
InfoTextFile:     ""
ColorOfPOI:       255 170 0
LabelVertex:      11977
NrOfVertices:     1029
12164
13908
13909
15374
15464
15465
15487
15488
15504
15518
15519
16947
16948
16949
16950
16961
16962
16963
16975
16976
16990
16991
17013
17033
17034
17047
17048
17063
17082
17109
17127
17143
17164
18507
18538
18550
18566
18567
18568
18569
18576
18585
18586
18599
18617
18618
18643
18644
18645
18668
18669
18670
18690
19871
19888
19906
19907
19908
19909
19910
19911
19912
19913
19927
19928
19929
19930
19931
19932
19933
19934
19949
19950
19951
19963
19964
19965
19966
19981
19999
21164
21166
21192
21193
21212
21213
21214
21215
21227
21228
21229
21238
21239
21240
21259
21270
21285
21287
21308
21326
22348
22349
22382
22398
22399
22400
22401
22414
22415
22424
22425
22426
22439
22440
22448
22449
22450
22451
22463
22464
22465
22466
22482
22503
22529
22549
22572
23657
23671
23672
23680
23681
23682
23689
23690
23691
23692
23693
23694
23704
23714
23715
23727
23728
23729
23730
23736
23737
23738
23739
23740
23755
23756
24916
24917
24934
24945
24946
24947
24948
24949
24956
24962
24963
24964
24965
24966
24967
24968
24969
24978
24979
24980
24981
24982
24983
24984
24994
24995
24996
25004
25005
25013
25014
25023
25024
25032
25033
25041
25042
25089
25098
25099
25123
26283
26285
26286
26299
26312
26313
26314
26315
26316
26317
26318
26319
26321
26338
26339
26340
26341
26342
26343
26344
26345
26346
26347
26348
26349
26362
26363
26364
26365
26366
26367
26376
26377
26387
26388
26389
26396
26397
26398
26399
26400
26401
26402
26403
26409
26410
26411
26412
26413
26419
26420
26421
26422
26430
26431
26440
26441
26442
26448
26449
26510
26511
26522
26523
26533
26534
27630
27632
27633
27645
27655
27672
27673
27681
27682
27683
27695
27696
27697
27698
27705
27706
27707
27708
27718
27719
27720
27721
27732
27733
27734
27742
27743
27744
27753
27754
27755
27762
27763
27764
27775
27776
27814
27815
27816
27821
28924
28935
28967
28981
29001
29002
29003
29016
29017
29018
29019
29020
29021
29022
29033
29034
29035
29036
29037
29038
29039
29040
29047
29048
29049
29050
29051
29061
29062
29063
29078
29079
29080
29081
29087
29099
29135
29136
29148
30216
30233
30239
30290
30317
30327
30328
30329
30335
30342
30343
30344
30345
30346
30362
30363
30366
30392
30398
31305
31307
31321
31322
31323
31335
31344
31345
31355
31356
31357
31358
31359
31360
31370
31371
31388
31389
31390
31408
31422
31431
31450
31451
31452
31458
31463
31465
31466
31474
31475
31476
31486
31511
31525
32398
32418
32419
32420
32430
32432
32445
32455
32456
32457
32458
32459
32460
32474
32496
32511
32512
32518
32519
32526
32532
32543
32544
32545
32548
32554
32555
32556
32557
32558
32559
32560
32573
33619
33631
33632
33648
33649
33650
33651
33652
33653
33654
33655
33668
33669
33670
33671
33691
33692
33693
33694
33695
33696
33722
33723
33724
33725
33750
33751
33760
33761
33762
33763
33767
33768
33769
33772
33773
33774
33781
33782
33783
33784
33795
33796
33797
33798
33799
33800
33811
33812
33813
33814
33815
33827
33872
33873
33874
33899
33900
33901
33902
33903
33904
34849
34870
34881
34882
34890
34891
34901
34902
34903
34905
34912
34913
34914
34924
34925
34946
34947
34966
34967
34968
34992
34993
34994
35007
35008
35009
35021
35022
35023
35024
35025
35026
35040
35041
35042
35043
35044
35053
35054
35055
35063
35064
35065
35074
35075
35091
35092
35093
35113
35114
35115
35116
35117
35123
35124
35125
35126
35127
35128
35133
35134
35135
35144
35190
35191
36124
36143
36144
36164
36165
36166
36184
36192
36201
36202
36203
36204
36205
36213
36214
36215
36216
36217
36233
36234
36235
36249
36250
36251
36257
36258
36259
36260
36277
36278
36279
36280
36281
36296
36297
36308
36309
36321
36322
36339
36374
37449
37458
37467
37468
37469
37496
37497
37498
37512
37513
37514
37544
37545
37546
37547
37577
37593
37594
37606
37607
37616
37617
37618
37627
37638
37665
37673
37694
37724
37751
37752
38791
38810
38825
38837
38838
38849
38850
38851
38860
38861
38871
38872
38882
38883
38907
38908
38920
38921
38932
38933
38934
38935
38936
38947
38957
38979
39033
39058
39102
39129
39130
39131
39132
39134
40200
40201
40202
40229
40246
40247
40260
40261
40262
40274
40275
40276
40291
40292
40293
40307
40329
40330
40344
40345
40353
40354
40355
40366
40367
40368
40377
40391
40402
40403
40412
40413
40467
40483
40484
40485
40506
41578
41596
41610
41625
41641
41642
41657
41670
41671
41672
41702
41703
41704
41705
41716
41717
41718
41719
41720
41721
41739
41740
41741
41742
41743
41759
41760
41761
41762
41763
41778
41779
41780
41781
41782
41783
41784
41807
41808
41809
41810
41811
41812
41813
41814
41828
41829
41830
41831
41844
41845
41846
41847
41848
41855
41856
41857
41858
41865
41866
41867
41868
41869
41874
41875
41876
41877
41878
41879
41880
41892
41893
41894
41904
41943
41944
43105
43106
43146
43147
43169
43170
43188
43208
43209
43230
43231
43250
43264
43265
43279
43280
43281
43297
43298
43299
43321
43322
43323
43333
43334
43335
43342
43343
43344
43345
43346
43347
43354
43366
43374
43380
43381
43382
43383
43384
43385
43398
43411
43422
43436
43437
43438
43439
43459
43460
44609
44622
44635
44636
44637
44658
44659
44660
44680
44681
44682
44683
44706
44707
44708
44731
44732
44733
44734
44735
44756
44757
44758
44784
44785
44786
44787
44788
44815
44816
44817
44842
44843
44844
44845
44846
44861
44862
44863
44864
44865
44866
44867
44890
44891
44892
44893
44894
44895
44942
45009
45010
45011
45012
45013
45014
45046
45047
45103
45136
46302
46314
46322
46323
46345
46346
46362
46372
46373
46374
46384
46385
46388
46389
46390
46391
46396
46397
46410
46411
46412
46445
46446
46447
46448
46449
46450
46462
46463
46464
46465
46466
46467
46475
46476
46477
46491
46492
46493
46494
46495
46567
46568
46569
46570
46600
46612
46613
47867
47885
47886
47900
47901
47902
47916
47917
47918
47933
47934
47935
47950
47951
47960
47961
47962
47972
47973
47982
47983
47984
48008
48009
48017
48018
48030
48031
48032
48058
48059
48060
48098
49382
49383
49384
49400
49417
49418
49427
49428
49439
49440
49441
49442
49454
49455
49456
49469
49470
49476
49477
49478
49484
49498
49513
49514
49515
49516
49527
49542
49543
50797
50808
50823
50824
50834
50842
50843
50850
50855
50869
50885
50886
50887
50888
50897
50898
50899
50913
50914
50915
50916
52209
52214
52223
52231
52232
52242
52243
52251
52259
52260
52261
52262
52263
52264
52269
52271

NameOfPOI:        "110419RR_RH_localizerblob"
InfoTextFile:     ""
ColorOfPOI:       255 170 0
LabelVertex:      28406
NrOfVertices:     1300
28406
29683
30890
30891
32085
32086
32123
32124
33250
33255
33256
33266
33270
33271
33362
33363
33412
33479
33480
33481
34634
34660
34661
34662
34663
34664
34691
34692
34693
34694
34695
34696
34715
34716
34717
34718
34729
34731
34743
34744
34757
34766
34789
34807
34808
34809
35997
36018
36019
36153
36169
36170
36173
36174
36175
36181
36182
36183
36192
36193
36194
36195
36196
36204
36205
36206
36207
36241
36263
36277
36278
36279
36301
37554
37567
37568
37579
37634
37635
37636
37637
37647
37658
37659
37662
37663
37670
37671
37672
37673
37674
37675
37680
37681
37682
37683
37684
37685
37690
37697
37698
37759
37760
37786
37788
38914
38915
38931
38932
38953
38954
38974
38975
39028
39029
39030
39031
39032
39033
39034
39035
39036
39041
39046
39047
39048
39049
39054
39056
39058
39059
39060
39070
39071
39081
39082
39093
39094
39095
39132
39133
39134
39157
39179
39203
40324
40332
40339
40354
40365
40393
40394
40404
40405
40406
40407
40408
40422
40447
40448
40449
40450
40451
40452
40463
40464
40470
40471
40482
40483
40491
40492
40493
40494
40495
40496
40497
40499
40500
40508
40509
40510
40512
40520
40532
40533
40534
40564
40583
40584
40585
40610
40611
40612
40639
40640
41698
41699
41704
41713
41721
41722
41735
41755
41766
41767
41804
41805
41806
41807
41808
41819
41821
41832
41847
41858
41859
41860
41861
41862
41863
41864
41865
41866
41867
41868
41878
41879
41883
41888
41889
41904
41905
41906
41939
41940
41960
42037
42038
42936
42943
42951
42958
42966
42970
42971
42980
42990
42991
43020
43021
43022
43023
43024
43025
43026
43027
43033
43034
43035
43036
43037
43038
43039
43040
43041
43049
43050
43051
43062
43063
43064
43065
43066
43067
43068
43069
43102
43103
43104
43105
43106
43107
43118
43120
43121
43128
43191
43218
44187
44199
44206
44218
44219
44230
44231
44248
44249
44256
44257
44265
44280
44281
44282
44283
44285
44286
44287
44288
44295
44296
44297
44298
44299
44306
44307
44308
44309
44319
44320
44321
44331
44368
44369
44370
44397
44424
44425
44426
44439
44440
44441
44442
45367
45372
45375
45379
45384
45390
45391
45395
45396
45397
45398
45399
45400
45414
45415
45416
45417
45418
45419
45424
45425
45426
45427
45428
45434
45435
45436
45450
45451
45452
45453
45458
45460
45461
45472
45473
45474
45475
45476
45484
45485
45486
45487
45488
45489
45533
45534
45587
46524
46531
46534
46540
46541
46555
46556
46560
46561
46562
46563
46571
46572
46582
46583
46584
46592
46593
46594
46595
46596
46597
46607
46608
46609
46610
46611
46612
46613
46614
46615
46616
46617
46618
46619
46620
46621
46622
46624
46625
46627
46628
46629
46644
46645
46662
46663
46664
46665
46685
46686
46687
46688
46689
46690
46691
46692
46693
46713
46714
46715
46716
47750
47767
47768
47777
47785
47786
47790
47791
47802
47803
47809
47810
47811
47812
47813
47814
47815
47822
47823
47824
47831
47832
47838
47839
47840
47841
47842
47843
47844
47855
47856
47862
47863
47864
47865
47866
47867
47872
47873
47874
47875
47876
47888
47889
47895
47896
47908
47921
49054
49062
49070
49076
49082
49083
49084
49085
49086
49090
49091
49102
49103
49104
49105
49106
49107
49109
49110
49111
49112
49113
49114
49123
49124
49125
49126
49132
49133
49147
49148
49149
49150
49151
49159
49160
49161
49172
49173
49189
49193
49194
50269
50270
50274
50275
50281
50290
50291
50296
50297
50298
50299
50300
50308
50309
50310
50311
50320
50321
50322
50323
50325
50326
50328
50329
50330
50331
50338
50339
50341
50342
50343
50344
50355
50356
50357
50358
50359
50374
50375
50376
50377
50378
50379
50400
50401
50407
50408
51524
51533
51543
51556
51569
51570
51584
51585
51586
51587
51599
51600
51612
51613
51614
51625
51626
51627
51628
51629
51630
51631
51634
51635
51636
51650
51651
51652
51657
51658
51673
51674
51675
51676
51677
51699
51700
51701
51713
51727
51728
52751
52775
52796
52813
52817
52818
52819
52820
52821
52822
52823
52828
52829
52830
52842
52843
52844
52845
52846
52859
52860
52861
52862
52863
52873
52874
52885
52891
52892
52896
52903
52904
52905
52906
52907
52935
52936
52937
52938
52960
52961
52962
54031
54051
54052
54076
54077
54078
54079
54080
54081
54082
54091
54103
54104
54105
54115
54116
54126
54127
54128
54142
54143
54156
54157
54164
54165
54174
54175
54189
54190
54191
54192
54193
54194
54211
54212
54213
54214
54229
54230
54231
54232
54233
54244
54254
54255
55372
55380
55381
55382
55383
55384
55406
55428
55446
55447
55448
55476
55483
55498
55499
55500
55517
55518
55519
55527
55528
55529
55530
55541
55542
55543
55562
55570
55571
55572
55581
55582
55596
56664
56665
56675
56691
56700
56713
56722
56737
56738
56750
56751
56752
56762
56763
56777
56778
56794
56807
56808
56809
56810
56811
56825
56826
56827
56828
56829
56830
56845
56846
56847
56848
56859
56878
56879
56918
56934
58228
58229
58230
58231
58242
58243
58244
58245
58256
58267
58278
58286
58302
58303
58312
58313
58314
58324
58325
58353
58354
58355
58356
58365
58366
58367
58368
58385
58386
58387
58388
58397
58398
58399
58400
58401
58402
58433
58434
58435
58436
58437
58438
58439
58440
58455
58477
59769
59770
59780
59781
59782
59783
59784
59785
59801
59806
59807
59816
59837
59838
59839
59849
59850
59851
59852
59853
59854
59875
59880
59881
59882
59883
59891
59892
59893
59894
59895
59907
59908
59921
59922
59923
59924
59925
59926
59948
59949
59961
59962
59963
59964
59981
59982
60010
60011
60023
61265
61274
61275
61276
61277
61278
61294
61310
61312
61313
61314
61315
61316
61317
61318
61319
61357
61358
61359
61373
61374
61375
61392
61393
61394
61395
61396
61417
61418
61419
61420
61446
61447
61448
61449
61450
61451
61452
61453
61454
61466
61467
61468
61485
61486
61522
61538
61556
61575
61587
61626
62748
62749
62750
62751
62758
62778
62781
62841
62842
62843
62856
62857
62858
62859
62860
62861
62862
62867
62868
62869
62883
62884
62885
62886
62887
62901
62913
62937
62938
62962
62963
62990
62991
63011
63012
63032
63033
63046
63047
63060
63061
64226
64232
64242
64243
64332
64333
64334
64335
64336
64337
64338
64339
64340
64341
64342
64343
64361
64362
64363
64364
64365
64366
64372
64373
64374
64385
64386
64387
64388
64389
64390
64391
64392
64393
64412
64413
64414
64433
64466
64467
64468
64549
64550
64571
64585
64586
64599
64600
64628
64629
65914
65915
65916
65917
65924
65925
65926
65927
65928
65929
65930
65931
65941
65942
65943
65944
65968
65969
65970
65981
65982
65983
65984
65985
65986
65987
66004
66024
66025
66047
66048
66049
66080
66106
66107
66108
66135
66164
66165
66185
66186
66209
66222
66237
66262
67669
67670
67671
67672
67673
67687
67688
67689
67697
67698
67699
67700
67733
67734
67735
67736
67737
67738
67754
67755
67756
67767
67801
67802
67827
67855
67880
67881
67882
67883
67884
67885
67923
67946
67966
67967
67985
67997
69444
69459
69469
69470
69491
69492
69505
69506
69507
69508
69539
69540
69541
69555
69556
69568
69569
69570
69571
69572
69595
69607
69608
69609
69636
69637
69638
69664
69665
69666
69667
69668
69686
69687
69688
69689
69705
69706
71032
71033
71061
71081
71082
71101
71102
71103
71115
71116
71117
71118
71138
71139
71140
71141
71155
71156
71157
71158
71167
71168
71169
71183
71184
71185
71206
71207
71208
71222
71223
71224
71225
71246
71247
71262
71263
71264
71275
71276
71277
72465
72466
72467
72484
72485
72490
72491
72498
72499
72500
72513
72514
72515
72520
72521
72522
72523
72540
72541
72542
72543
72559
72560
72583
72585
72598
72599
72617
72618
72632
72633
72641
72656
72657
72658
73828
73838
73839
73847
73853
73854
73858
73859
73860
73879
73885
73895
73896
73897
73898
73905
73929
73930
73940
73941
73961
73975
73992
73993
73994
74003
74004
74030
74031
74032
74052
74053
75132
75142
75143
75144
75150
75151
75158
75159
75160
75173
75174
75181
75182
75193
75194
75203
75204
75217
75225
75238
75239
75240
75314
75335
75353
75354
75379
76394
76395
76416
76417
76424
76431
76443
76447
76448
76456
76460
76468
76475
76476
76477
77082
77083
77097
77098
77099
77108
77109
77115
77128
77139
78961
79086


NrOfPOIMTCs: 0
