# Supplementary material for: The impact of early visual cortex transcranial magnetic stimulation on visual working memory precision and guess rate
Source: PLoS One. 2017 Apr 6;12(4):e0175230. doi: 10.1371/journal.pone.0175230 (PMC5383271; doi:10.1371/journal.pone.0175230)
Supplement: S1 Data — For each participant a.mat file is included as it was collected during the TMS testing sessions. For each participant the neuroimaging data used for targeting the TMS coil over the correct part of the brain is also included. Details about each file type can be found in the ReadMe included. (ZIP) [file pone.0175230.s002.zip › S1_Data/neuronavigation/02_POIs.poi]

FileVersion:      2

FromMeshFile:     "110725AH_LH_ACPC_folded_D80k.srf"

NrOfMeshVertices: 80000


NrOfPOIs:         2

NameOfPOI:        "LowerThreshold_04728"
InfoTextFile:     ""
ColorOfPOI:       170 0 255
LabelVertex:      5289
NrOfVertices:     810
5289
5312
5323
5325
5330
5331
7337
7338
7339
7340
7346
9636
9637
9671
9672
9673
9674
9675
9676
9677
9697
9698
9699
9700
9721
9722
9723
11894
11895
11903
11904
11905
11933
11943
11944
11945
11946
11964
11965
14113
14114
14132
14133
14147
14148
14149
14172
14173
14174
16106
16127
16154
16175
16176
16177
16178
16206
16207
16219
16220
16221
18080
18081
18117
18118
18119
18141
18142
18168
18169
18202
18203
18204
18214
18215
18216
18217
18218
18229
18230
18231
18232
18233
18234
19903
19934
19971
19980
19981
19982
19997
19998
19999
20000
20001
20002
20003
20025
20026
20027
20028
20029
20030
20031
20054
20055
20056
20073
20074
21412
21426
21569
21599
21621
21622
21663
21664
21665
21666
21667
21668
21669
21706
21707
21732
21733
21764
21793
21794
21795
21796
21798
21837
21838
22905
22920
22968
22987
22988
23023
23024
23052
23053
23071
23085
23086
23087
23113
23114
23115
23116
23146
23147
23171
23202
23203
23204
23205
23206
23246
23247
23248
23271
23272
23273
23274
24396
24449
24470
24471
24522
24535
24536
24537
24538
24539
24540
24541
24542
24543
24544
24568
24604
24637
24638
24639
24640
24675
24677
24703
24704
24705
24707
24708
24728
24729
24730
24731
25767
25785
25786
25787
25788
25830
25863
25864
25865
25866
25867
25882
25900
25901
25902
25941
25942
25943
25965
25966
26039
26042
26043
27007
27027
27033
27050
27051
27079
27080
27092
27093
27104
27105
27125
27126
27127
27151
27152
27153
27173
27174
27175
27176
28292
28293
28319
28355
28368
28369
28382
28383
28384
28403
28404
28405
28418
28419
28420
28421
28422
28491
28493
28495
28497
28498
28499
28500
29371
29403
29541
29542
29561
29608
29609
29674
29675
29677
29678
29708
29716
29717
29718
29752
29753
29754
29790
29791
29792
29793
29794
29795
29809
29811
30856
30987
31002
31003
31004
31044
31046
31067
31068
31069
31070
31071
31072
31073
31080
31094
31191
31192
31193
31194
31195
31209
31210
31211
31212
31224
31241
31244
31245
31246
32494
32495
32496
32509
32510
32511
32525
32526
32538
32539
32557
32559
32560
32561
32569
32570
32571
32572
32573
32582
32583
32584
32585
32607
32691
32694
32695
32696
32697
32698
32727
32729
32755
32756
33968
33969
33972
33973
33974
33975
33978
33986
33987
33988
33989
33991
33994
33995
33996
34000
34001
34002
34003
34004
34005
34006
34007
34008
34017
34018
34019
34020
34021
34022
34023
34024
34025
34026
34042
34043
34044
34045
34046
34047
34048
34056
34057
34058
34059
34075
34109
34110
34112
34177
34178
35297
35298
35303
35312
35313
35314
35316
35317
35318
35319
35320
35329
35330
35331
35332
35333
35346
35347
35348
35349
35350
35374
35375
35376
35383
36605
36614
36615
36616
36617
36618
36619
36620
36628
36629
36630
36631
36632
36633
36634
36645
36646
36647
36648
36649
36650
36651
36674
36675
36691
36700
36757
36759
36760
36761
36763
37985
37986
37987
37988
37989
37990
37998
37999
38000
38001
38002
38003
38004
38005
38006
38007
38008
38009
38022
38023
38029
38030
38031
38041
38042
38043
38058
38080
38081
38082
38083
38084
38085
38113
39426
39427
39429
39430
39431
39432
39433
39434
39435
39446
39447
39448
39449
39450
39451
39452
39453
39454
39455
39456
39457
39458
39459
39468
39470
39471
39472
39473
39474
39475
39484
39490
39491
39492
39493
39497
39498
39499
39500
39501
39511
39530
39532
39533
39534
40775
40799
40854
40869
40870
40871
40872
40873
40876
40879
40885
40886
40893
40902
40906
40907
40908
40909
40910
40918
40919
40920
40928
40953
40954
40955
40956
40982
42114
42131
42145
42146
42212
42231
42232
42233
42234
42237
42251
42252
42253
42254
42255
42266
42267
42268
42269
42270
42284
42285
42295
42296
42297
42298
42312
42313
42325
42354
42355
42356
42357
42358
42381
43545
43546
43547
43548
43562
43563
43564
43565
43582
43598
43620
43643
43644
43645
43674
43675
43677
43678
43705
43706
43707
43708
43709
43741
43742
43743
43771
43772
43773
43774
43775
43786
43787
43788
43789
43790
43798
43799
43817
43818
43827
43844
43951
43952
43976
45279
45307
45308
45336
45337
45338
45366
45389
45390
45468
45469
45470
45496
45497
45498
45499
45500
45524
45525
45526
45551
45553
45554
45580
45581
45582
45583
45584
45585
45598
45599
45600
45601
45602
45616
45617
45618
45619
45620
45621
45632
45633
45634
45635
45636
45760
45774
47106
47127
47145
47146
47163
47164
47165
47206
47265
47293
47294
47295
47296
47320
47321
47322
47323
47324
47379
47380
47381
47382
47383
47384
47432
47433
47434
47435
47436
47437
47472
47473
47474
47475
47476
47494
47495
47496
47497
47498
47499
47500
47518
47519
47520
47521
47522
47523
47542
47664
49176
49212
49412
49413
49414
49434
49435
49436
49437
49458
49459
49460
49477
49478
49479
49501
49502
49503
49504
49521
49522
49523
49540
49580
49688
49689
49690
49691
49710
49711
51239
51252
51253
51265
51266
51287
51288
51313
51314
51315
51341
51344
51345
51370
51371
51373
51374
51375
51376
51543
51544
51545
51559
51560
53060
53303
53321
53344
53366
54707
54708
55127
56560

NameOfPOI:        "LowThreshold_02239"
InfoTextFile:     ""
ColorOfPOI:       38 19 255
LabelVertex:      9637
NrOfVertices:     301
9637
9674
9675
9676
9697
9698
9699
9721
9723
11905
11933
11943
11944
11945
11946
11964
11965
14113
14132
14147
14148
14149
14172
14173
14174
16219
16221
18117
18118
18142
18168
18169
18202
18203
18204
18215
18216
18217
18218
18229
18230
18231
18232
18233
18234
19971
19980
19981
19982
19998
19999
20000
20001
20002
20025
20026
20027
20028
20029
20030
20054
20055
20056
20073
20074
21569
21599
21663
21664
21665
21666
21667
21668
21669
21706
21707
21732
21764
21793
21794
21795
21798
21837
21838
23023
23052
23053
23071
23085
23086
23087
23113
23114
23115
23116
23247
23248
23271
23272
23273
23274
24470
24535
24536
24537
24538
24539
24540
24541
24542
24543
24544
24728
24730
24731
25785
25787
25863
25864
25865
25866
26042
27027
27079
28292
28293
28403
28404
28422
28498
28500
29608
29753
29754
29791
29793
29794
29795
31067
31068
31070
31071
31072
31073
31191
31192
31193
31194
31212
32569
32570
32571
32572
32573
33988
34001
34002
34020
34021
34046
34047
34048
35329
35350
36615
36616
36617
36619
36620
36629
36630
36631
36632
37986
37987
37988
37989
37990
38003
38005
38006
38007
38008
38009
38030
38031
38082
39431
39433
39435
39449
39450
39451
39452
39453
39455
39456
39457
39458
39459
39474
39475
39484
39491
39492
39493
39533
40885
40886
40893
40902
40909
40910
40955
40956
42252
42267
42269
42284
42285
42295
42296
42297
42298
42313
42356
43562
43563
43564
43565
43678
43708
43741
43742
43743
43771
43772
43773
43774
43775
43786
43787
43788
43789
43790
43798
43817
43818
43827
45307
45336
45337
45338
45468
45469
45500
45525
45553
45554
45582
45583
45584
45585
45602
45619
45634
45635
47145
47146
47294
47295
47322
47323
47324
47382
47383
47384
47434
47435
47436
47437
49413
49414
49435
49436
49437
49459
49478
49479
49504
51252
51253
51265
51287
51288
51313
51314
51344
51345
51373
51374


NrOfPOIMTCs: 0
