# Supplementary material for: The impact of early visual cortex transcranial magnetic stimulation on visual working memory precision and guess rate
Source: PLoS One. 2017 Apr 6;12(4):e0175230. doi: 10.1371/journal.pone.0175230 (PMC5383271; doi:10.1371/journal.pone.0175230)
Supplement: S1 Data — For each participant a.mat file is included as it was collected during the TMS testing sessions. For each participant the neuroimaging data used for targeting the TMS coil over the correct part of the brain is also included. Details about each file type can be found in the ReadMe included. (ZIP) [file pone.0175230.s002.zip › S1_Data/neuronavigation/03_LH.tgp]

FileVersion: 1
CoordsType:  BVI
Origin:      128 128 128
NrOfTargetPoints: 1
"TargetPoint"   224.427 117.804 139.457   0 0 0   255 20 60   1   2   -1
