# Supplementary material for: The impact of early visual cortex transcranial magnetic stimulation on visual working memory precision and guess rate
Source: PLoS One. 2017 Apr 6;12(4):e0175230. doi: 10.1371/journal.pone.0175230 (PMC5383271; doi:10.1371/journal.pone.0175230)
Supplement: S1 Data — For each participant a.mat file is included as it was collected during the TMS testing sessions. For each participant the neuroimaging data used for targeting the TMS coil over the correct part of the brain is also included. Details about each file type can be found in the ReadMe included. (ZIP) [file pone.0175230.s002.zip › S1_Data/neuronavigation/03_POIs.poi]

FileVersion:      2

FromMeshFile:     "SR_LH_ACPC_folded_D80k.srf"

NrOfMeshVertices: 80000


NrOfPOIs:         6

NameOfPOI:        "ReallyLow_0.2821"
InfoTextFile:     ""
ColorOfPOI:       170 0 0
LabelVertex:      3539
NrOfVertices:     3133
3539
5322
7293
7320
7351
7352
7419
7676
7678
7681
7712
7713
7746
7747
7782
7783
9547
9548
9574
9575
9626
9654
9691
9716
9741
9944
9961
9962
9963
9964
9965
9966
10041
10075
11638
11639
11640
11641
11664
11665
11690
11711
11736
11737
11738
11739
11788
11789
11822
11823
11837
11838
11863
11897
12087
12119
12141
12142
12143
12165
13601
13602
13603
13627
13640
13654
13713
13755
13756
13782
13783
13805
13806
13825
13826
13827
13828
14011
14012
14044
14068
14069
14070
15491
15494
15495
15517
15533
15548
15549
15568
15569
15570
15607
15608
15610
15611
15641
15642
15643
15645
15668
15669
15670
15671
15672
15673
15674
15675
15690
15691
15692
15693
15694
15695
15722
15723
15724
15725
15745
15746
15747
15748
15781
15782
15783
15918
15950
15966
15967
15987
17370
17371
17372
17373
17374
17375
17394
17412
17424
17445
17446
17447
17487
17488
17508
17542
17543
17544
17545
17546
17547
17561
17562
17563
17564
17587
17588
17589
17590
17615
17616
17617
17645
17646
17647
17648
17670
17672
17673
17805
17825
17826
17838
17848
19110
19111
19128
19129
19180
19181
19182
19183
19184
19185
19210
19211
19212
19225
19236
19259
19260
19305
19306
19331
19332
19333
19334
19355
19356
19357
19358
19359
19377
19378
19379
19380
19394
19395
19396
19423
19424
19425
19545
19550
19578
19602
20785
20786
20791
20804
20805
20827
20828
20829
20838
20839
20848
20849
20855
20866
20867
20888
20906
20907
20908
20931
20932
20933
20934
20947
20948
20949
20950
20951
20956
20957
20958
20959
20960
20961
20962
20963
20988
20989
21009
21010
21031
21200
22282
22294
22306
22307
22315
22316
22328
22337
22338
22342
22343
22344
22345
22346
22347
22348
22349
22356
22357
22358
22367
22368
22369
22373
22374
22375
22385
22386
22387
22432
22433
22434
22435
22447
22448
22449
22465
22466
22467
22468
22469
22476
22477
22478
22479
22503
22504
22505
22809
23759
23777
23792
23812
23827
23833
23834
23855
23856
23857
23864
23865
23866
23867
23868
23873
23874
23875
23876
23894
23924
23936
23937
23938
23952
23953
23956
23957
23958
23959
23960
23975
24004
24253
24254
24277
24278
24279
25229
25238
25250
25260
25261
25262
25263
25273
25274
25285
25286
25287
25308
25320
25329
25348
25349
25368
25415
25416
25443
25444
25445
25446
25447
25448
25467
25468
25469
25470
25471
25706
25707
25708
25709
25710
25711
25712
25747
25748
25749
25750
25751
25784
25785
25786
25787
25789
25790
25791
25792
25833
25834
25835
25837
25838
25839
25877
25878
25879
25882
25883
25916
25917
26808
26809
26816
26828
26836
26841
26848
26863
26864
26875
26886
26915
26916
26930
26936
26959
26960
26961
26962
26963
26964
26965
26983
26984
26985
26986
26987
26988
27001
27002
27003
27020
27043
27190
27191
27192
27193
27194
27246
27247
27248
27249
27272
27273
27274
27304
27305
27307
27308
27309
27328
27329
27330
27331
27332
27335
27357
27375
27376
27396
28232
28249
28250
28251
28271
28272
28297
28298
28299
28321
28322
28323
28324
28344
28345
28346
28347
28348
28349
28370
28371
28372
28373
28374
28397
28398
28399
28400
28404
28405
28406
28407
28408
28409
28425
28426
28427
28428
28429
28430
28438
28439
28440
28441
28442
28443
28444
28445
28446
28447
28452
28453
28454
28455
28456
28457
28472
28473
28474
28475
28476
28477
28490
28491
28492
28508
28530
28554
28682
28683
28725
28726
28727
28728
28729
28758
28759
28798
28799
28800
28801
28802
28803
28804
28825
28826
28827
28828
28829
28830
28850
28851
28852
28853
28854
28869
28870
28871
28872
28873
28874
28875
28876
28892
28893
28894
28895
28896
28907
28908
28910
28911
28921
28922
28923
28924
28940
29643
29644
29645
29646
29647
29648
29649
29650
29653
29655
29657
29670
29675
29691
29693
29716
29717
29718
29739
29740
29741
29765
29766
29767
29768
29785
29786
29787
29802
29815
29838
29839
29840
29857
29858
29876
29877
29878
29895
29911
29912
29913
29931
29932
29945
29946
29947
29948
29966
29967
29968
29969
30124
30125
30145
30184
30185
30186
30187
30210
30211
30212
30213
30214
30232
30233
30234
30254
30255
30256
30272
30273
30274
30275
30276
30277
30290
30291
30292
30293
30295
30296
30310
30311
30312
30313
30315
30322
30323
30324
30325
30326
30343
30344
30347
30348
31080
31081
31082
31083
31084
31085
31086
31087
31088
31089
31095
31096
31109
31132
31151
31164
31176
31177
31178
31179
31180
31181
31192
31193
31194
31195
31206
31207
31208
31209
31220
31221
31222
31223
31233
31234
31241
31242
31247
31252
31254
31259
31260
31261
31285
31286
31287
31288
31289
31290
31291
31484
31485
31486
31487
31488
31489
31490
31491
31492
31493
31508
31509
31510
31511
31512
31513
31514
31515
31532
31533
31534
31535
31536
31537
31538
31539
31554
31555
31556
31557
31558
31559
31560
31561
31562
31590
31591
31592
31593
31594
31595
31596
31615
31616
31617
31618
31619
31620
31621
31622
31623
31637
31638
31639
31640
31641
31657
31658
31659
31660
31669
31670
31671
31685
31686
31689
31690
31691
31692
31693
31694
31695
32442
32443
32444
32445
32446
32447
32448
32449
32450
32451
32452
32453
32459
32460
32461
32462
32467
32468
32469
32470
32471
32485
32486
32496
32505
32506
32507
32508
32509
32524
32525
32526
32539
32540
32549
32550
32551
32563
32564
32565
32566
32574
32575
32584
32585
32586
32589
32590
32591
32592
32593
32595
32597
32598
32599
32600
32601
32602
32603
32604
32605
32606
32621
32622
32623
32624
32625
32626
32627
32628
32641
32793
32794
32795
32796
32815
32816
32817
32818
32819
32820
32828
32829
32830
32831
32832
32833
32834
32835
32847
32848
32849
32850
32851
32852
32853
32854
32878
32879
32880
32881
32882
32906
32907
32908
32909
32910
32911
32912
32913
32914
32929
32930
32931
32932
32933
32949
32950
32951
32952
32953
32954
32955
32956
32957
32966
32967
32968
32969
32970
32971
32984
32986
32987
32988
32989
32990
32991
32992
32993
33002
33003
33004
33632
33633
33634
33635
33636
33637
33638
33651
33652
33664
33674
33682
33683
33693
33694
33695
33696
33697
33698
33699
33705
33706
33707
33708
33709
33715
33716
33717
33725
33726
33727
33728
33734
33735
33736
33737
33738
33739
33745
33746
33747
33749
33750
33751
33752
33754
33755
33756
33757
33758
33759
33760
33761
33762
33763
33764
33765
33766
33767
33768
33769
33770
33773
33774
33775
33776
33777
33778
33795
33796
33797
33810
33811
33812
33949
33961
33962
33963
33964
33978
33979
33980
33981
34015
34016
34017
34018
34019
34020
34047
34048
34049
34050
34051
34052
34053
34054
34055
34056
34057
34070
34071
34072
34073
34074
34075
34076
34077
34078
34079
34080
34081
34082
34083
34084
34085
34086
34114
34115
34116
34117
34118
34119
34120
34121
34122
34146
34147
34148
34149
34150
34151
34152
34172
34173
34174
34175
34176
34177
34178
34195
34197
34198
34199
34200
34201
34202
34211
34212
34726
34727
34728
34739
34740
34741
34742
34759
34760
34761
34762
34763
34764
34777
34778
34788
34800
34810
34823
34824
34829
34830
34831
34832
34833
34841
34842
34843
34847
34848
34850
34851
34852
34853
34854
34855
34856
34857
34858
34860
34861
34862
34863
34864
34865
34866
34867
34868
34869
34870
34871
34878
34879
34898
35039
35062
35063
35064
35065
35066
35067
35099
35100
35101
35102
35118
35119
35120
35121
35122
35123
35124
35125
35157
35158
35159
35160
35161
35162
35163
35164
35165
35166
35198
35199
35200
35201
35202
35203
35204
35205
35206
35207
35208
35231
35232
35233
35234
35235
35236
35237
35238
35239
35240
35241
35264
35265
35266
35267
35268
35293
35294
35295
35296
35297
35298
35310
35311
35312
35322
35323
35324
35964
35965
35975
35983
35993
36001
36005
36006
36007
36017
36018
36019
36033
36034
36040
36057
36058
36059
36060
36061
36062
36063
36064
36074
36075
36076
36077
36078
36079
36080
36081
36082
36083
36092
36093
36094
36095
36096
36097
36102
36103
36104
36105
36110
36111
36112
36113
36118
36119
36120
36121
36122
36123
36126
36137
36322
36323
36324
36325
36326
36327
36338
36339
36340
36341
36342
36343
36344
36345
36346
36347
36368
36369
36370
36372
36373
36374
36375
36376
36377
36378
36379
36380
36409
36410
36411
36412
36413
36414
36415
36416
36417
36418
36419
36420
36445
36446
36447
36448
36449
36450
36451
36452
36453
36454
36455
36475
36476
36477
36478
36479
36480
36502
36504
36505
36506
36507
36508
36509
36510
36533
36534
36535
36536
36551
36552
36553
36554
36555
36567
36568
36569
36580
36581
36582
37358
37359
37360
37366
37373
37374
37392
37393
37406
37407
37423
37438
37439
37440
37441
37442
37443
37444
37445
37446
37447
37448
37460
37461
37462
37463
37464
37465
37482
37483
37484
37498
37499
37500
37520
37543
37561
37562
37563
37564
37762
37788
37789
37790
37791
37792
37793
37794
37810
37811
37815
37816
37817
37818
37832
37833
37834
37835
37836
37837
37838
37839
37840
37841
37842
37883
37885
37886
37887
37888
37889
37890
37891
37892
37914
37915
37916
37917
37919
37920
37921
37922
37923
37924
37943
37944
37945
37946
37965
37966
37970
37971
37972
37973
37994
37995
37996
37997
38016
38017
38018
38028
38029
38043
39026
39030
39031
39047
39048
39056
39057
39070
39083
39084
39085
39086
39087
39088
39089
39090
39103
39104
39114
39115
39127
39140
39141
39142
39143
39144
39166
39167
39168
39169
39182
39193
39206
39352
39353
39354
39389
39393
39394
39395
39396
39397
39416
39417
39418
39419
39420
39421
39422
39423
39424
39425
39426
39427
39446
39447
39448
39449
39450
39451
39452
39453
39454
39455
39456
39457
39487
39488
39508
39509
39512
39513
39514
39530
39531
39532
39533
39535
39536
39537
39538
39564
39565
39567
39568
39569
39570
39571
39592
39594
39595
39596
39597
39608
39609
39610
39617
39618
39634
39635
40655
40656
40657
40658
40659
40660
40669
40670
40671
40672
40683
40692
40700
40702
40707
40711
40721
40722
40755
40771
40924
40925
40926
40927
40928
40931
40932
40944
40945
40946
40947
40948
40966
40969
40970
40971
40996
40997
40998
40999
41000
41001
41025
41026
41028
41029
41030
41031
41032
41043
41044
41046
41048
41049
41050
41051
41052
41053
41070
41071
41074
41075
41076
41097
41098
41101
41102
41121
41122
41123
41124
41137
41138
41155
41156
41157
42158
42159
42160
42161
42162
42179
42180
42181
42182
42197
42198
42199
42217
42218
42219
42236
42237
42239
42240
42252
42253
42262
42273
42274
42479
42480
42481
42496
42498
42499
42500
42522
42523
42524
42525
42526
42541
42542
42543
42544
42545
42569
42570
42571
42572
42573
42574
42589
42590
42591
42592
42593
42594
42608
42609
42611
42612
42613
42614
42627
42628
42630
42631
42632
42633
42634
42651
42652
42667
42668
42669
42684
42685
42686
43705
43720
43721
43737
43738
43739
43740
43742
43765
43766
43767
43790
43791
43808
43809
43820
43821
43828
43829
43830
43831
43840
43841
43842
43845
43846
44014
44015
44016
44017
44018
44019
44030
44031
44032
44033
44034
44035
44037
44038
44039
44040
44050
44051
44052
44054
44055
44056
44070
44071
44097
44098
44124
44126
44147
44148
44149
44170
44171
44173
44174
44175
44176
44177
44178
44179
44191
44192
44193
44195
44209
44210
44224
44225
44226
44227
45279
45299
45300
45317
45318
45319
45320
45338
45339
45340
45363
45364
45365
45366
45367
45389
45390
45391
45580
45582
45593
45594
45595
45596
45597
45599
45605
45606
45607
45608
45618
45619
45620
45621
45622
45623
45624
45625
45634
45635
45637
45639
45640
45641
45642
45643
45657
45658
45659
45660
45661
45662
45677
45678
45688
45694
45699
45718
45743
45746
45747
45748
45749
45763
45764
45765
45766
45767
45768
45769
45770
45771
45772
45773
45787
45788
45789
45790
45803
45804
45805
45806
45807
45808
47015
47016
47116
47118
47119
47501
47502
47518
47519
47520
47521
47530
47531
47532
47533
47534
47535
47543
47544
47554
47555
47576
47577
47578
47579
47584
47588
47598
47602
47604
47617
47618
47619
47621
47622
47623
47647
47648
47649
47650
47651
47652
47653
47672
47673
47674
47675
47676
47677
47686
47687
47688
47689
47690
47691
47692
47693
47694
48959
48960
48961
48989
49018
49020
49021
49056
49057
49058
49075
49099
49100
49101
49102
49103
49106
49107
49108
49131
49132
49133
49135
49161
49162
49174
49175
49176
49188
49189
49190
49195
49197
49198
49219
49307
49308
49309
49310
49311
49314
49316
49317
49344
49345
49346
49347
49348
49349
49350
49351
49353
49354
49355
49356
49357
49358
49380
49381
49382
49383
49384
49385
49386
49388
49389
49390
49391
49392
49410
49411
49412
49413
49414
49415
49416
49434
49435
49436
49437
49438
49439
49440
49441
49457
49458
49459
49475
49476
49477
49478
49498
49499
49500
49501
49502
49503
49525
49526
49527
49528
49562
49563
49564
49565
49566
49567
49568
49594
49595
49596
49615
49616
49617
49618
49619
49620
49621
49622
49623
49624
49636
49637
49638
49639
49640
49641
49642
50774
50775
50776
50812
50813
50837
50873
50874
50875
50891
50892
50893
50894
50896
50912
50914
50915
50932
50933
50954
50955
50956
50957
50958
50959
50960
50961
50962
50963
50984
50985
50986
50987
50994
50995
50996
51001
51002
51011
51012
51013
51014
51020
51021
51027
51032
51033
51034
51037
51049
51053
51084
51089
51090
51091
51111
51112
51113
51114
51115
51116
51127
51130
51131
51132
51133
51154
51169
51170
51171
51172
51173
51174
51175
51176
51177
51178
51190
51191
51192
51202
51203
51204
51205
51206
51207
51224
51225
51226
51227
51228
51229
51247
51248
51249
51252
51253
51254
51270
51271
51272
51273
51274
51275
51276
51300
51301
51302
51318
51319
51320
51321
51348
51349
51350
51351
51352
51353
51354
51355
51356
51376
51377
51378
52525
52555
52556
52578
52600
52636
52637
52638
52639
52640
52641
52642
52643
52647
52648
52649
52650
52652
52653
52669
52670
52671
52682
52683
52684
52696
52697
52698
52699
52700
52701
52702
52703
52704
52714
52715
52716
52717
52718
52719
52720
52721
52722
52732
52733
52734
52735
52753
52754
52755
52756
52757
52758
52759
52760
52763
52764
52765
52766
52767
52768
52769
52770
52780
52781
52782
52783
52784
52785
52786
52793
52795
52796
52798
52799
52800
52801
52802
52803
52814
52818
52819
52820
52836
52839
52842
52843
52844
52856
52857
52858
52860
52861
52862
52863
52864
52873
52874
52897
52898
52916
52917
52918
52919
52930
52931
52932
52933
52934
52935
52936
52937
52940
52950
52951
52952
52961
52962
52964
52965
52966
52967
52978
52979
52980
52983
52984
52985
52986
52987
53012
53013
53016
53017
53018
53040
53041
53042
53059
53060
53061
53062
53063
53064
53065
53066
53085
53086
53087
53088
53089
53090
53091
54147
54182
54202
54225
54226
54227
54252
54253
54254
54255
54256
54257
54258
54278
54280
54281
54282
54298
54299
54300
54301
54302
54303
54312
54313
54314
54315
54316
54317
54318
54319
54330
54343
54344
54345
54365
54366
54374
54375
54376
54377
54378
54379
54380
54381
54382
54383
54393
54394
54395
54396
54397
54398
54399
54400
54401
54408
54409
54410
54411
54412
54413
54414
54427
54428
54431
54432
54440
54441
54442
54443
54444
54445
54446
54463
54464
54465
54466
54470
54471
54486
54487
54502
54503
54520
54521
54543
54545
54546
54547
54548
54549
54567
54568
54569
54570
54571
54573
54584
54585
54586
54587
54596
54597
54598
54600
54628
54631
54633
54634
54660
55798
55816
55832
55833
55848
55849
55850
55851
55852
55853
55854
55883
55884
55885
55886
55887
55888
55889
55919
55920
55921
55922
55923
55951
55952
55953
55954
55955
55956
55968
55969
55970
55980
55981
55996
55997
55998
55999
56019
56020
56021
56022
56023
56043
56044
56045
56046
56047
56048
56059
56061
56062
56063
56064
56065
56068
56069
56070
56071
56072
56073
56074
56088
56089
56090
56091
56092
56102
56103
56104
56105
56106
56107
56113
56114
56115
56116
56117
56135
56136
56151
56152
56153
56161
56162
56201
56202
56203
56204
56205
56207
56209
56233
56234
56235
56237
56252
56253
56254
56258
56283
57415
57437
57457
57458
57478
57479
57480
57481
57482
57483
57484
57503
57504
57505
57506
57507
57508
57509
57510
57535
57536
57537
57538
57539
57567
57568
57569
57570
57571
57572
57600
57601
57602
57603
57604
57605
57606
57624
57625
57626
57627
57638
57639
57640
57652
57653
57654
57671
57672
57673
57674
57675
57690
57691
57692
57693
57694
57718
57719
57723
57724
57726
57727
57728
57729
57730
57731
57742
57743
57744
57745
57746
57747
57748
57749
57763
57782
57783
57784
57785
57796
57797
57798
57799
57800
57802
57816
57817
57818
57828
57829
57894
57895
57896
57897
57923
57924
57925
59065
59093
59094
59108
59109
59110
59111
59112
59113
59114
59115
59116
59117
59118
59137
59138
59139
59140
59142
59143
59144
59163
59164
59165
59166
59182
59183
59184
59211
59212
59213
59214
59215
59241
59242
59243
59244
59245
59246
59247
59248
59249
59250
59273
59274
59297
59298
59299
59309
59310
59311
59312
59313
59325
59326
59327
59328
59329
59344
59345
59346
59347
59367
59368
59369
59370
59371
59372
59373
59398
59399
59400
59401
59402
59417
59418
59435
59436
59437
59459
59460
59461
59482
59483
59484
59485
59486
59499
59500
59501
59502
59503
59514
59515
59533
59550
59551
59552
59566
59573
59574
60659
60660
60661
60662
60666
60668
60685
60686
60687
60688
60689
60690
60691
60692
60693
60694
60718
60719
60720
60721
60722
60723
60724
60725
60726
60742
60743
60744
60745
60746
60747
60748
60749
60750
60751
60766
60767
60768
60769
60770
60789
60790
60791
60816
60817
60818
60819
60820
60821
60865
60866
60868
60870
60871
60872
60885
60886
60887
60909
60910
60931
60932
60933
60946
60947
60948
60949
60950
60976
60977
60978
60979
61006
61007
61008
61009
61010
61037
61118
61140
61141
61142
61169
61170
61171
61172
61173
61174
61175
61190
61191
61192
61209
61210
61232
62356
62363
62387
62388
62389
62390
62391
62412
62413
62414
62438
62439
62440
62441
62442
62443
62461
62481
62483
62484
62485
62486
62487
62504
62505
62506
62521
62522
62524
62525
62526
62566
62567
62568
62569
62570
62597
62618
62619
62620
62642
62643
62644
62645
62683
62684
62685
62686
62723
62724
62725
62726
62737
62738
62840
62855
62856
62857
62858
62859
62884
62885
62886
62887
62888
62889
62890
62909
62910
62911
62912
62931
62932
62933
62934
63982
63985
63986
63987
64016
64017
64018
64040
64041
64072
64073
64074
64101
64137
64138
64139
64140
64165
64166
64167
64168
64189
64190
64192
64193
64235
64236
64237
64238
64271
64323
64324
64362
64363
64399
64400
64401
64402
64438
64526
64542
64543
64560
64564
64565
64566
64591
64593
64594
64615
64616
65520
65522
65571
65572
65602
65603
65605
65626
65627
65628
65629
65659
65660
65661
65685
65686
65687
65711
65712
65713
65737
65738
65739
65740
65764
65765
65766
65767
65768
65792
65793
65829
65830
65868
65922
65924
65950
65951
65953
65980
65981
65982
65983
66066
66067
66101
66102
66134
66135
66160
66161
66162
67050
67051
67074
67075
67076
67104
67105
67106
67130
67131
67154
67155
67176
67177
67178
67196
67197
67198
67218
67219
67220
67239
67240
67241
67264
67265
67266
67290
67291
67389
67421
67422
67423
67451
67452
67538
67539
67562
67563
68465
68466
68467
68494
68521
68544
68545
68546
68566
68567
68589
68600
68601
68602
68620
68621
68622
68623
68639
68640
68641
68661
68729
68730
68731
68759
68760
69864
69865
69866
69891
69892
69893
69933
69934
69935
69936
69956
69957
69958
69975
69976
69991
69992
70008
70009
70010
70011
70037
70038
70067
70087
70101
71202
71203
71204
71205
71228
71247
71248
71275
71295
71296
71297
71316
71317
71331
71332
71333
71371
71372
71374
71390
72575
72576
72577
72601
72632

NameOfPOI:        "LowerThreshold_0.038"
InfoTextFile:     ""
ColorOfPOI:       255 167 15
LabelVertex:      9574
NrOfVertices:     646
9574
9575
9599
9626
9691
9716
11640
11641
11664
11665
11690
11711
11736
11737
11738
11739
11762
11763
11788
11789
11822
11823
11837
11838
13602
13603
13627
13640
13654
13713
13755
13756
13782
13783
13805
13806
13828
15494
15495
15517
15533
15548
15549
15568
15569
15570
15607
15608
15609
15610
15611
15641
15642
15643
15644
15645
15646
15668
15669
15670
15671
15672
15673
15674
15675
15691
15692
15693
15694
15695
15722
15723
15724
15725
15745
15746
15747
15748
15781
15782
15783
17373
17374
17375
17394
17412
17424
17445
17446
17447
17485
17486
17487
17488
17508
17509
17543
17544
17545
17546
17547
17562
17563
17564
17587
17588
17589
17590
17615
17616
17617
17647
17648
19184
19185
19211
19212
19225
19236
19259
19260
19306
19332
19333
19334
19356
19357
19358
19359
19377
19378
19379
19380
19396
19423
20827
20828
20829
20849
20855
20866
20867
20888
20906
20907
20908
20932
20933
20934
20948
20949
20950
20951
20960
20961
20962
20963
22294
22306
22307
22337
22338
22342
22343
22344
22345
22346
22347
22348
22349
22356
22357
22358
22367
22368
22369
22373
22374
22375
22385
22386
22387
22432
22433
22434
22435
22447
22448
22449
22466
22467
22468
22469
22477
22478
22479
22503
23792
23812
23827
23833
23855
23856
23857
23864
23865
23866
23867
23868
23873
23874
23875
23876
23894
23924
23936
23937
23938
23952
23953
23956
23957
23958
23975
24004
25238
25250
25260
25261
25262
25263
25273
25274
25285
25286
25287
25308
25320
25329
25348
25349
25368
25415
25416
25443
25444
25445
25446
25447
25467
25468
25469
25470
25471
26828
26836
26841
26848
26863
26864
26875
26886
26915
26916
26930
26936
26961
26962
26963
26964
26965
26986
26987
26988
27001
27002
27003
27020
27043
28249
28250
28251
28271
28272
28297
28298
28299
28321
28322
28323
28324
28344
28345
28346
28347
28348
28349
28370
28371
28372
28373
28374
28397
28398
28399
28400
28404
28405
28406
28407
28408
28409
28425
28427
28428
28429
28430
28442
28443
28444
28445
28446
28447
28454
28455
28456
28457
28473
28474
28475
28476
28491
28492
28508
28530
28554
29768
29785
29786
29787
29802
29815
29838
29839
29840
29857
29858
29876
29877
29878
29895
29911
29912
29931
29932
29946
29947
29948
29967
29969
31089
31164
31176
31177
31178
31179
31180
31181
31192
31193
31194
31195
31206
31207
31208
31209
31220
31221
31222
31223
31233
31234
31241
31242
31247
31252
31259
31260
31261
31287
31288
31290
31291
32453
32462
32471
32505
32506
32507
32508
32509
32524
32525
32526
32539
32540
32549
32550
32551
32563
32564
32565
32566
32574
32575
32584
32585
32586
32589
32590
32591
32592
32593
32595
32603
32604
32605
32606
32623
32624
32625
32626
32627
32641
33638
33651
33652
33664
33674
33682
33683
33693
33694
33695
33696
33697
33698
33699
33705
33706
33707
33708
33709
33715
33716
33717
33725
33726
33727
33728
33734
33735
33736
33737
33738
33739
33745
33746
33747
33749
33750
33751
33752
33754
33755
33756
33757
33758
33759
33760
33761
33762
33763
33764
33765
33766
33767
33768
33769
33770
33773
33774
33775
33776
33777
33778
33795
33796
33797
33810
34728
34739
34740
34741
34742
34759
34760
34762
34763
34764
34777
34778
34788
34800
34810
34823
34824
34829
34830
34831
34832
34833
34841
34842
34843
34847
34848
34850
34851
34852
34853
34854
34855
34856
34857
34858
34860
34862
34863
34864
34865
34866
34867
34869
34870
34871
34878
34879
34898
36001
36005
36006
36007
36017
36018
36019
36033
36034
36040
36057
36058
36059
36060
36061
36062
36063
36064
36075
36076
36077
36078
36079
36080
36081
36082
36083
36094
36095
36096
36097
36103
36104
36105
36110
36111
36112
36119
36120
36121
36122
36123
37359
37373
37392
37393
37406
37407
37423
37439
37441
37442
37443
37444
37445
37446
37447
37448
37463
37464
37465
37482
37483
37498
37499
37500
37520
37543
37562
37563
37564
39048
39084
39085
39086
39087
39088
39089
39090
39103
39104
39114
39140
39141
39169
40655
40656
40657
40658
40659
40660
40669
40670
40671
42159
42161
42180

NameOfPOI:        "HigherThreshold_0.000059"
InfoTextFile:     ""
ColorOfPOI:       255 255 0
LabelVertex:      13640
NrOfVertices:     182
13640
13654
15533
15549
15569
15608
15609
15610
15611
15645
15646
15674
15675
15692
15694
15695
15724
15725
15747
17412
17424
17446
17447
17485
17487
17488
17509
17547
19236
19259
19260
19334
20866
20867
20888
20907
20908
20933
22346
22356
22367
22368
22369
22373
22374
22375
22385
22386
22387
22432
22433
22434
22435
22447
22448
22449
23856
23857
23864
23865
23866
23867
23868
23873
23874
23875
23876
23894
23924
23936
23938
25263
25274
25287
25320
25329
25348
25349
25368
26841
26848
26863
26864
26875
26886
26915
26916
26930
26936
28298
28323
28324
28345
28346
28347
28348
28349
28370
28371
28372
28373
28374
28397
28399
28400
28408
28409
28429
28430
28447
29838
29839
29840
29857
29858
29877
29878
31209
31222
31223
31233
31234
32550
32564
32565
32566
32574
32575
32586
32590
32591
33716
33728
33737
33738
33739
33747
33752
33756
33762
33765
33769
34830
34831
34832
34833
34843
34851
34852
34853
34854
34855
34856
34857
34858
34864
34865
36059
36061
36062
36063
36064
36077
36078
36079
36080
36081
36082
36083
36095
36096
37442
37443
37444
37445
37446
37447
37464
39086
39087
39088
39089

NameOfPOI:        "ReallyLow_0.5639"
InfoTextFile:     ""
ColorOfPOI:       170 0 0
LabelVertex:      9796
NrOfVertices:     4079
9796
10406
10407
11305
11306
11307
11319
11320
11321
11341
11342
11478
11498
11499
11501
11521
11542
11569
11570
11571
11711
11734
11926
11927
11947
11948
11949
11950
12880
12881
12914
12915
12916
12942
12943
13079
13080
13081
13082
13100
13101
13142
13143
13144
13145
13172
13173
13174
13175
13199
13200
13202
13203
13204
13205
13227
13228
13229
13230
13231
13232
13298
13314
13315
13316
13317
13333
13515
13516
13517
13527
13528
13529
13546
13547
13548
13549
14379
14380
14381
14405
14406
14434
14553
14554
14555
14556
14557
14579
14599
14654
14655
14656
14664
14665
14666
14667
14668
14693
14694
14695
14711
14712
14714
14734
14735
14736
14737
14738
14739
14740
14762
14763
14764
14765
14766
14767
14768
14769
14770
14771
14772
14802
14803
14804
14830
14831
14844
14845
14846
14847
14862
14864
14865
14876
14877
14878
14879
14880
14881
14882
14883
14884
14885
14886
14896
14897
14898
14899
14900
14901
14917
14918
14919
15026
15027
15028
15029
15030
15031
15032
15033
15034
15035
15036
15037
15053
15055
15056
15057
15106
15124
15126
15128
15131
15147
15148
15149
15150
15151
16016
16017
16018
16019
16020
16044
16186
16187
16188
16189
16213
16214
16215
16242
16266
16310
16311
16313
16314
16324
16325
16326
16327
16328
16329
16347
16348
16349
16369
16372
16373
16391
16392
16393
16394
16395
16396
16397
16416
16417
16418
16419
16420
16421
16422
16423
16424
16425
16426
16427
16428
16429
16430
16464
16465
16466
16467
16468
16469
16490
16491
16500
16501
16502
16515
16516
16517
16518
16519
16520
16521
16522
16523
16524
16525
16526
16527
16528
16529
16530
16538
16539
16540
16541
16542
16543
16544
16545
16546
16555
16556
16557
16558
16559
16560
16561
16562
16563
16573
16574
16575
16576
16577
16578
16579
16580
16581
16582
16595
16596
16597
16598
16599
16600
16601
16631
16632
16633
16634
16635
16636
16650
16651
16652
16653
16654
16655
16677
16678
16696
16717
16719
16720
16744
16766
16767
16768
16769
16770
16801
16802
17702
17703
17704
17705
17706
17707
17868
17869
17870
17871
17872
17873
17874
17897
17924
17947
17964
17965
17966
17967
17968
17969
17970
17971
18004
18007
18009
18010
18011
18012
18013
18014
18015
18016
18048
18049
18079
18080
18081
18085
18086
18107
18108
18138
18139
18140
18141
18142
18143
18144
18145
18146
18147
18148
18149
18150
18151
18174
18175
18176
18177
18178
18179
18180
18181
18182
18200
18201
18202
18203
18204
18205
18215
18216
18217
18218
18219
18231
18232
18233
18234
18235
18236
18237
18238
18239
18240
18241
18242
18243
18244
18245
18250
18251
18252
18253
18254
18255
18256
18257
18258
18265
18266
18267
18268
18269
18270
18271
18272
18273
18274
18275
18285
18286
18287
18288
18289
18290
18291
18292
18313
18314
18315
18316
18317
18333
18334
18335
18361
18362
18363
18381
18382
18401
18403
18405
18406
18407
18437
18458
18459
18479
18480
18481
18482
18483
18484
18485
18486
18487
19473
19474
19475
19476
19578
19579
19580
19602
19603
19636
19674
19690
19691
19721
19722
19723
19756
19757
19758
19759
19760
19761
19762
19793
19799
19800
19823
19824
19825
19826
19827
19828
19829
19830
19845
19846
19847
19848
19849
19850
19851
19852
19853
19875
19876
19877
19878
19879
19880
19899
19900
19901
19902
19912
19913
19914
19924
19925
19926
19927
19928
19929
19930
19931
19932
19933
19940
19941
19942
19943
19944
19945
19946
19947
19948
19973
19974
19975
19993
19994
19995
19996
19997
19998
19999
20000
20001
20002
20003
20028
20029
20030
20031
20032
20033
20034
20056
20057
20058
20059
20060
20061
20089
20090
20091
20116
20117
20142
20143
20144
20167
20168
20169
20170
20171
20172
20173
20174
20175
20176
20204
20205
20206
20207
20208
20209
20210
20226
20227
20228
20229
20230
20231
20232
20233
20252
20253
20254
20255
20256
20257
20258
20259
20260
20261
20262
20263
21191
21192
21213
21214
21263
21305
21306
21307
21308
21333
21358
21392
21427
21428
21448
21449
21450
21451
21452
21454
21455
21456
21474
21475
21476
21477
21489
21497
21522
21523
21525
21550
21551
21553
21554
21555
21556
21557
21558
21559
21560
21587
21588
21589
21590
21591
21592
21593
21594
21595
21618
21619
21630
21631
21632
21633
21634
21644
21645
21646
21647
21648
21649
21650
21659
21660
21661
21662
21663
21664
21665
21666
21667
21684
21685
21686
21705
21706
21707
21708
21709
21710
21711
21712
21713
21714
21715
21733
21734
21735
21736
21737
21738
21739
21740
21741
21770
21772
21774
21799
21821
21822
21823
21824
21825
21826
21848
21849
21850
21851
21852
21853
21854
21855
21856
21857
21870
21871
21872
21873
21891
21892
21893
21894
21895
21913
21914
21915
21916
21917
21918
21921
21922
21932
21933
22897
22898
22924
22927
22941
22942
22943
22944
22962
22989
22990
23016
23048
23104
23126
23127
23130
23131
23132
23133
23152
23155
23156
23157
23158
23169
23177
23197
23198
23200
23201
23202
23223
23224
23225
23226
23227
23228
23229
23251
23252
23253
23254
23255
23256
23257
23258
23259
23260
23261
23262
23282
23283
23297
23299
23300
23316
23317
23318
23319
23320
23321
23322
23346
23347
23348
23349
23350
23351
23352
23353
23354
23355
23356
23380
23381
23382
23383
23384
23385
23386
23403
23404
23405
23406
23407
23408
23409
23410
23424
23425
23426
23427
23428
23449
23450
23451
23452
23453
23474
23475
23490
23491
23507
23508
23530
23531
23533
23535
23536
23537
23538
23539
23560
23561
23562
23563
23564
23565
23566
23574
23575
23576
23577
23578
23579
23580
23581
23587
23588
23589
23590
23591
23592
24524
24525
24542
24579
24604
24655
24656
24676
24677
24678
24679
24698
24699
24700
24703
24704
24705
24706
24725
24726
24729
24730
24731
24747
24748
24749
24757
24758
24759
24776
24780
24781
24798
24799
24801
24802
24803
24804
24805
24806
24824
24825
24826
24827
24828
24829
24830
24831
24848
24849
24850
24851
24852
24863
24880
24882
24883
24884
24885
24886
24887
24888
24898
24899
24900
24901
24902
24903
24904
24905
24906
24907
24908
24909
24910
24911
24912
24913
24925
24926
24927
24928
24929
24931
24932
24933
24934
24945
24946
24947
24952
24953
24954
24955
24956
24957
24970
24971
24972
24973
24974
24975
24997
25054
25055
25056
25070
25071
25072
25083
25084
25085
25086
25087
25088
25089
25090
25091
25096
25097
25098
25099
25100
25101
25102
25103
25104
25105
25111
25112
25113
25114
25115
25116
26160
26161
26185
26186
26212
26213
26242
26243
26297
26298
26299
26310
26311
26313
26314
26315
26316
26317
26332
26333
26334
26339
26340
26357
26358
26366
26367
26368
26375
26379
26388
26390
26391
26392
26414
26416
26417
26418
26419
26420
26421
26422
26423
26424
26434
26435
26436
26437
26442
26443
26448
26451
26452
26453
26454
26455
26456
26457
26458
26459
26460
26461
26467
26468
26470
26471
26472
26473
26474
26475
26476
26477
26485
26486
26487
26488
26489
26490
26491
26492
26493
26494
26495
26496
26504
26505
26510
26511
26512
26513
26516
26532
26533
26534
26537
26538
26539
26540
26541
26544
26563
26564
26565
26566
26583
26584
26585
26586
26596
26597
26598
26620
26621
26623
26624
26625
26626
26633
26634
26635
26636
26637
26638
26639
26651
26652
26653
26654
26655
26656
26657
26658
26659
26663
26664
26665
26666
26667
26671
26672
26673
26674
26686
26687
26688
26689
26690
26691
26692
26697
26698
26699
26700
26736
26737
26738
26739
26764
26765
26782
27898
27937
27940
27941
27942
27943
27968
27969
27970
27973
27974
27985
27992
27993
28008
28014
28027
28031
28032
28043
28046
28047
28048
28061
28062
28063
28064
28065
28066
28067
28068
28069
28070
28075
28076
28077
28078
28082
28083
28084
28092
28093
28094
28095
28096
28097
28098
28099
28100
28101
28102
28103
28104
28105
28116
28117
28119
28120
28121
28122
28123
28124
28131
28132
28135
28136
28137
28146
28147
28148
28149
28150
28153
28171
28188
28219
28237
28238
28239
28240
28241
28242
28243
28253
28254
28255
28256
28257
28258
28259
28260
28261
28262
28263
28278
28279
28286
28287
28288
28290
28291
28292
28302
28303
28304
28328
28329
28330
28331
28332
28333
28334
28335
28336
28337
28338
28339
28340
28341
28359
28360
28393
28394
28395
28396
28397
28398
28415
28416
29560
29627
29667
29682
29683
29684
29685
29686
29687
29688
29699
29700
29701
29714
29715
29725
29726
29727
29728
29729
29730
29731
29742
29745
29748
29763
29764
29765
29766
29767
29768
29782
29783
29785
29789
29790
29791
29792
29793
29794
29795
29796
29802
29804
29813
29821
29822
29823
29824
29825
29826
29827
29828
29829
29830
29831
29841
29844
29845
29846
29847
29848
29857
29858
29859
29860
29861
29862
29863
29864
29876
29877
29891
29920
29921
29941
29942
29968
29969
29970
29971
29984
29985
29986
29987
29988
29989
29990
29991
29992
30001
30002
30003
30004
30005
30006
30034
30035
30036
30037
30063
30064
30065
30088
30090
30091
30092
30093
30094
30095
30096
30097
30098
30099
30100
30101
30102
30103
30104
30132
30133
30134
30135
30136
30137
30138
30139
30140
30141
30142
30159
30160
30161
30162
30163
30164
30187
30188
30189
30190
30191
30192
30218
30219
31255
31278
31279
31309
31358
31359
31422
31423
31424
31425
31426
31427
31462
31464
31465
31490
31491
31493
31524
31526
31527
31528
31529
31530
31531
31532
31556
31557
31558
31559
31560
31561
31562
31563
31564
31565
31566
31567
31568
31569
31590
31591
31592
31593
31605
31606
31607
31608
31609
31610
31624
31625
31626
31627
31628
31629
31630
31631
31643
31644
31645
31646
31647
31648
31658
31659
31660
31663
31664
31665
31666
31667
31668
31669
31670
31671
31672
31673
31705
31706
31707
31708
31709
31710
31711
31712
31713
31714
31715
31767
31768
31769
31770
31771
31848
31849
31892
31926
31971
31972
31973
32014
32015
32016
32017
32018
32019
32020
32058
32063
32064
32065
32066
32067
32068
32069
32070
32071
32100
32101
32102
32103
32104
32127
32128
32129
32130
32131
32132
32133
32134
32147
32148
32149
32150
32151
32152
32153
32154
32155
32156
32157
32158
32159
32160
32161
32162
32163
32164
32165
32173
32174
32175
32176
32177
32178
32179
32180
32181
32182
32183
32184
32185
32186
32187
32188
32194
32195
32196
32197
32198
32199
32200
32201
32202
32203
32204
32217
32218
32219
32220
32221
32222
32223
32224
32225
32226
32227
32228
32229
32230
32231
32232
32251
32252
32253
32254
32255
32256
32257
32258
32259
33301
33302
33335
33336
33361
33362
33390
33421
33446
33474
33476
33477
33478
33479
33480
33481
33482
33483
33484
33485
33486
33487
33488
33512
33515
33517
33518
33519
33520
33547
33548
33549
33550
33551
33553
33580
33581
33582
33583
33584
33585
33586
33612
33613
33614
33615
33616
33617
33618
33619
33620
33621
33622
33623
33624
33625
33626
33647
33648
33649
33650
33651
33652
33653
33679
33680
33681
33682
33683
33684
33685
33686
33687
33710
33711
33712
33713
33714
33715
33716
33717
33718
33719
33720
33721
33734
33735
33736
33737
33738
33739
33769
33770
33771
33772
33797
33824
33825
33826
33827
33855
33856
33883
33884
33885
33937
33938
33939
33940
33961
33962
33972
33973
33974
33975
33976
33977
33978
33979
33980
33981
33989
33990
33991
33992
33993
33994
34004
34005
34006
34007
34020
34021
34022
34023
34024
34025
34026
34027
34032
34033
34034
34035
34036
34037
34038
34039
34050
34051
34052
34053
34054
34055
34056
34057
34058
34072
34073
34074
34075
34076
34077
34078
34079
34080
34081
34082
34083
34084
34085
34086
34087
34088
34089
34109
34110
34111
34112
34113
34114
35133
35135
35136
35137
35138
35139
35140
35141
35142
35143
35144
35145
35146
35156
35157
35158
35159
35160
35178
35179
35180
35181
35205
35206
35220
35221
35222
35223
35226
35227
35228
35229
35248
35249
35250
35251
35274
35275
35276
35277
35299
35300
35301
35302
35303
35304
35305
35306
35307
35308
35309
35310
35311
35332
35335
35336
35337
35338
35354
35355
35369
35370
35371
35372
35373
35399
35400
35401
35402
35403
35404
35405
35434
35435
35467
35468
35469
35470
35493
35494
35495
35496
35514
35515
35516
35517
35532
35554
35555
35556
35581
35582
35583
35603
35604
35620
35621
35622
35636
35637
35638
35662
35663
35664
35676
35688
35689
35690
35691
35692
35698
35699
35700
35701
35702
35703
35704
35716
35717
35718
35719
35720
35721
35722
35723
35739
35740
35741
35742
35743
35744
35760
35761
35762
35763
35764
35765
35766
35767
35768
35769
35770
35788
35789
35790
35791
35792
35793
35794
35795
35796
35797
35798
35799
35800
35801
35802
35803
35804
35827
35828
35829
35830
36814
36815
36816
36817
36818
36819
36820
36821
36822
36823
36841
36842
36843
36845
36846
36847
36866
36867
36868
36869
36870
36883
36884
36885
36886
36887
36888
36889
36890
36891
36909
36910
36911
36912
36930
36931
36932
36935
36951
36952
36953
36973
36974
36975
36992
36993
36994
36995
36996
37011
37012
37013
37014
37015
37016
37017
37018
37020
37021
37022
37023
37024
37025
37027
37040
37064
37088
37089
37090
37091
37092
37093
37094
37135
37150
37151
37164
37165
37188
37189
37190
37210
37211
37227
37228
37247
37264
37265
37266
37267
37286
37314
37315
37372
37391
37392
37393
37415
37416
37417
37418
37419
37420
37431
37432
37433
37434
37435
37436
37437
37438
37439
37440
37441
37442
37443
37444
37445
37446
37447
37448
37475
37476
37477
37478
37479
37480
37481
37482
37483
37484
37485
37486
37487
37488
37489
37510
37511
37512
37513
38606
38607
38608
38609
38610
38611
38612
38613
38622
38623
38624
38625
38635
38636
38637
38653
38654
38668
38669
38670
38671
38672
38673
38674
38675
38691
38692
38693
38694
38713
38714
38715
38716
38717
38718
38719
38733
38734
38735
38736
38737
38740
38741
38742
38743
38762
38763
38764
38765
38781
38782
38783
38790
38791
38793
38806
38807
38808
38809
38810
38811
38812
38842
38843
38844
38845
38846
38861
38862
38891
38892
38909
38910
38928
38929
38930
38947
38948
38986
38987
38988
39010
39011
39025
39026
39047
39048
39159
39189
39190
39191
39192
39200
39201
39202
39223
39224
39225
39226
39227
39228
39229
39230
39231
39232
39233
39234
39235
39236
39237
39238
39239
39253
39254
39255
39256
39257
39258
39259
39260
39261
39262
39263
39264
39265
39266
39267
39278
39279
39280
39281
39282
39283
39284
39285
39286
39287
39288
39289
39290
39291
39292
39308
39309
39310
39311
39312
39313
39314
39315
39316
39317
39318
39320
39321
39322
39323
39324
39342
39343
39344
39345
39346
39347
39348
39349
39350
39351
39352
39353
39354
39355
39356
39357
39367
39368
39369
39370
39371
39372
39373
39374
39375
40305
40306
40307
40308
40318
40319
40320
40321
40322
40323
40324
40333
40334
40335
40349
40350
40362
40363
40364
40365
40377
40378
40388
40389
40390
40392
40407
40409
40410
40411
40432
40433
40434
40435
40454
40455
40456
40457
40458
40459
40474
40475
40476
40477
40479
40480
40481
40482
40493
40494
40495
40496
40497
40498
40499
40501
40502
40503
40517
40518
40519
40520
40521
40541
40542
40543
40555
40556
40557
40558
40559
40561
40562
40563
40564
40565
40589
40590
40591
40592
40593
40594
40848
40849
40850
40851
40852
40853
40854
40855
40856
40857
40859
40880
40881
40882
40883
40884
40885
40886
40887
40888
40889
40901
40902
40903
40904
40905
40906
40907
40908
40909
40910
40911
40912
40913
40933
40934
40935
40936
40937
40938
40939
40940
40941
40942
40943
40958
40959
40960
40961
40962
40963
40964
40965
40980
40981
40983
40984
40985
40986
40987
40988
40989
40999
41000
41001
41002
41003
41004
41821
41822
41823
41824
41825
41834
41835
41836
41841
41842
41843
41850
41851
41858
41859
41860
41861
41872
41873
41889
41890
41891
41901
41902
41905
41906
41907
41927
41929
41930
41939
41940
41941
41942
41951
41952
41953
41966
41967
41968
41969
41970
41971
41980
41981
41982
41983
41984
41989
41990
41991
41992
41993
41994
41997
41998
41999
42000
42005
42006
42007
42011
42012
42013
42014
42018
42019
42020
42021
42022
42023
42040
42206
42207
42228
42229
42230
42251
42252
42253
42254
42255
42256
42257
42258
42259
42260
42261
42281
42282
42283
42284
42285
42286
42287
42288
42289
42290
42291
42311
42312
42313
42314
42315
42316
42317
42337
42338
42339
42340
42341
42342
42360
42361
42362
42363
42364
42365
42378
42379
42381
42382
42397
42399
42400
42401
42415
42416
42417
42418
42419
43199
43201
43202
43203
43204
43226
43227
43241
43250
43251
43252
43253
43256
43257
43263
43265
43281
43282
43297
43307
43309
43320
43325
43326
43327
43331
43332
43333
43337
43346
43347
43348
43349
43350
43351
43352
43353
43354
43356
43358
43359
43366
43367
43375
43494
43495
43521
43522
43523
43524
43557
43558
43559
43560
43561
43562
43563
43582
43583
43584
43585
43587
43605
43606
43607
43608
43609
43635
43636
43637
43638
43655
43687
43692
43693
43708
43709
44537
44540
44541
44542
44559
44576
44577
44578
44579
44593
44594
44612
44613
44640
44641
44656
44657
44658
44694
44710
44711
44712
44720
44721
44722
44723
44729
44730
44731
44732
44733
44747
44748
44749
44750
44751
44752
44753
44754
44755
44756
44757
44758
44759
44760
44761
44765
44766
44767
44773
44774
44775
44776
44917
44918
44919
44920
44921
44945
44946
44947
44980
44981
45016
45017
45018
45020
45948
45974
45975
45976
45977
45989
46007
46008
46033
46034
46035
46052
46053
46054
46055
46079
46080
46099
46109
46118
46128
46129
46130
46131
46132
46133
46134
46135
46136
46145
46157
46172
46173
46174
46188
46189
46195
46196
46197
46198
46202
46203
46204
46330
46331
46349
46350
46351
46374
46375
46403
46404
46430
46431
46432
47376
47395
47396
47409
47410
47424
47425
47426
47432
47445
47446
47468
47469
47470
47486
47487
47500
47501
47502
47514
47515
47516
47524
47530
47531
47532
47544
47545
47548
47553
47554
47563
47564
47565
47578
47579
47586
47751
47785
47786
47834
47835
47871
47872
47951
47952
47953
47954
47989
47990
47991
47992
47993
48010
48011
48012
48013
48664
48665
48666
48680
48681
48682
48691
48692
48693
48694
48695
48696
48708
48709
48710
48711
48717
48718
48719
48720
48721
48722
48727
48728
48729
48730
48731
48732
48733
48734
48737
48738
48739
48740
48741
48742
48743
48755
48756
48757
48758
48759
48775
48776
48777
48778
48779
48798
48799
48800
48801
48802
48829
48830
48831
48832
48833
48840
48841
48842
48843
48851
48852
48853
48854
48859
48861
48877
48878
48924
48925
48936
49064
49091
49092
49093
49094
49095
49096
49137
49138
49139
49140
49197
49198
49199
49200
49201
49262
49292
49293
49294
49328
49329
49330
49359
49360
49361
49369
49370
49381
50066
50067
50068
50069
50070
50079
50080
50081
50082
50086
50087
50088
50093
50094
50095
50096
50105
50106
50107
50108
50122
50123
50124
50125
50133
50134
50135
50136
50137
50138
50144
50145
50146
50147
50148
50149
50150
50151
50168
50169
50170
50171
50177
50178
50179
50180
50188
50199
50200
50201
50203
50204
50205
50206
50208
50209
50210
50211
50212
50213
50229
50230
50237
50280
50281
50282
50291
50292
50293
50294
50295
50296
50304
50305
50306
50318
50473
50474
50477
50507
50508
50509
50510
50511
50512
50557
50558
50559
50594
50643
50644
50645
50646
50647
50648
50660
50661
50662
50663
50664
50676
51550
51551
51552
51553
51554
51557
51558
51559
51576
51577
51578
51586
51587
51588
51603
51604
51605
51618
51619
51630
51631
51632
51633
51644
51645
51646
51647
51648
51655
51656
51657
51658
51659
51667
51668
51669
51678
51679
51680
51681
51682
51683
51684
51685
51695
51696
51699
51700
51702
51703
51704
51705
51706
51708
51709
51710
51711
51712
51713
51714
51715
51731
51761
51762
51786
51787
51800
51801
51802
51803
51804
51817
51818
51993
52015
52045
52077
52078
52079
52093
52124
52143
52154
52978
52979
52980
52995
52996
53007
53008
53009
53021
53022
53030
53031
53037
53038
53039
53045
53046
53047
53061
53062
53063
53064
53065
53066
53075
53084
53085
53086
53087
53095
53096
53097
53098
53099
53104
53105
53106
53107
53108
53109
53110
53111
53125
53126
53127
53129
53152
53153
53154
53186
53187
53229
53230
53231
53256
53439
53440
53441
53462
53463
53464
54345
54381
54382
54390
54392
54393
54394
54395
54404
54405
54406
54418
54419
54425
54430
54431
54432
54437
54438
54439
54440
54441
54442
54452
54453
54454
54460
54461
54472
54473
54474
54475
54494
54495
54496
54497
54508
54509
54510
54511
54525
54526
54527
54528
54529
54530
54531
54550
54551
54552
54553
54554
54555
54556
54557
54584
54585
54586
54587
54588
54608
54609
54610
54611
54612
54628
54629
54643
54644
54645
54646
54675
54676
54677
54678
54679
54680
54701
54703
54704
54831
54860
54861
54862
54863
54893
54894
54919
54920
54921
54973
55813
55828
55829
55845
55854
55863
55873
55882
55891
55892
55893
55894
55895
55896
55897
55898
55899
55900
55901
55907
55908
55909
55910
55911
55912
55913
55914
55915
55925
55926
55927
55928
55929
55930
55931
55932
55933
55934
55935
55940
55941
55942
55943
55944
55945
55946
55947
55948
55949
55958
55959
55960
55961
55962
55963
55964
55965
55966
55973
55974
55975
55976
55977
55993
55994
55995
56010
56011
56012
56031
56032
56049
56062
56063
56064
56065
56066
56067
56068
56069
56070
56071
56089
56090
56091
56092
56093
56094
56095
56107
56108
56109
56110
56111
56112
56113
56134
56135
56136
56154
56169
56170
56171
56172
56173
56190
56191
56192
56193
56194
56214
56215
56216
56217
56218
56247
56248
56268
56269
56270
56271
56286
56287
56288
56289
56290
56291
56292
56352
56354
56356
56374
56376
56378
56429
56459
56460
57340
57349
57371
57380
57389
57390
57391
57392
57393
57394
57395
57396
57397
57398
57399
57405
57406
57407
57408
57409
57410
57419
57420
57421
57431
57432
57433
57443
57444
57445
57461
57462
57463
57464
57465
57466
57488
57504
57505
57506
57517
57518
57529
57530
57542
57553
57571
57572
57573
57574
57575
57576
57577
57578
57579
57580
57581
57582
57596
57597
57598
57599
57600
57601
57615
57616
57617
57638
57639
57640
57657
57658
57659
57668
57669
57670
57680
57681
57682
57699
57700
57701
57702
57703
57704
57705
57732
57752
57753
57770
57771
57772
57773
57774
57786
57787
57788
57789
57790
57823
57824
57842
57843
57844
57890
57891
57921
58841
58842
58865
58866
58883
58884
58902
58903
58917
58918
58919
58920
58921
58922
58923
58924
58925
58926
58927
58928
58929
58945
58946
58947
58957
58958
58959
58960
58961
58980
58981
58994
58995
59014
59030
59031
59069
59070
59071
59072
59080
59081
59099
59127
59128
59139
59140
59141
59142
59143
59144
59145
59159
59160
59161
59162
59163
59164
59165
59181
59182
59183
59184
59185
59199
59200
59201
59202
59226
59227
59228
59229
59230
59231
59257
59258
59259
59260
59261
59262
59280
59281
59282
59283
59294
59295
59296
59297
59298
59299
59300
59301
59308
59309
59310
59331
59332
59333
59334
59361
59362
59363
59364
59394
59395
59396
59397
59422
59423
59424
59425
59440
59441
59442
59443
59456
59457
59458
59599
59631
60505
60506
60528
60529
60530
60531
60559
60560
60561
60562
60563
60578
60579
60580
60581
60582
60583
60584
60597
60598
60599
60613
60625
60627
60628
60629
60630
60655
60656
60695
60712
60782
60783
60784
60785
60786
60787
60811
60817
60818
60819
60820
60821
60822
60839
60840
60841
60842
60843
60844
60845
60867
60868
60869
60883
60884
60885
60900
60901
60902
60923
60924
60925
60926
60927
60928
60948
60949
60950
60951
60952
60953
60954
60955
60973
60974
60975
60989
60990
60991
60992
60993
60994
60995
61009
61010
61011
61012
61013
61014
61015
61016
61040
61041
61042
61043
61044
61045
61067
61068
61069
61107
61108
61133
61154
61156
61157
61173
61174
61175
61176
62129
62130
62147
62165
62166
62167
62198
62199
62216
62217
62218
62219
62220
62233
62234
62235
62236
62237
62292
62325
62347
62348
62364
62386
62387
62402
62403
62447
62448
62449
62450
62465
62466
62472
62473
62474
62475
62476
62477
62478
62499
62512
62525
62526
62545
62546
62547
62548
62549
62550
62551
62590
62591
62592
62593
62594
62616
62617
62618
62619
62620
62621
62642
62643
62644
62645
62646
62672
62673
62674
62675
62676
62703
62704
62705
62706
62727
62728
62729
62730
62754
62755
62756
62784
62785
62786
62787
62810
62811
62831
62832
62833
62834
62835
62849
62850
63914
63915
63916
63917
63952
63953
63954
63984
63985
64020
64021
64022
64023
64059
64060
64082
64085
64103
64116
64117
64120
64121
64141
64175
64176
64177
64196
64197
64210
64229
64256
64257
64258
64272
64273
64274
64275
64276
64283
64284
64297
64312
64324
64352
64353
64354
64355
64374
64375
64376
64377
64378
64379
64380
64402
64403
64404
64405
64406
64424
64425
64436
64437
64438
64439
64440
64474
64475
64476
64477
64497
64498
64527
64565
64566
64601
64602
64603
64641
64642
65816
65817
65848
65849
65889
65891
65892
65936
65938
65939
65965
65966
65967
65989
65990
66007
66009
66010
66025
66026
66027
66028
66029
66030
66031
66032
66048
66049
66064
66068
66069
66130
66148
66210
66211
66212
66228
66229
66230
66256
66257
66258
66259
66260
66261
66262
66284
66300
66301
66327
66351
66383
66384
66408
66438
66468
66492
66493
66527
67746
67747
67748
67749
67781
67782
67783
67784
67842
67884
67974
67975
68000
68023
68188
68203
68204
68205
68206
68207
68208
68209
68210
68211
68212
68213
68214
68230
68266
68286
68311
68343
68344
68368
68369
68402
68403
68429
68459
68485
69877
70281
70301
70302
70322
70323
70324
70346
70347
70375
70376
70397
70398
70399
70423
70424
70444
70469
70470
70471
70472
70488
70489
70490
72371
72429
72451
72452
72453
72476
74172
74173
74183

NameOfPOI:        "LowerThreshold_0.1157"
InfoTextFile:     ""
ColorOfPOI:       255 169 48
LabelVertex:      40307
NrOfVertices:     792
40307
40324
40335
41825
41835
41836
41843
41851
41860
41861
43202
43203
43204
43227
43241
43253
43256
43257
43265
43282
44541
44542
44559
44579
44594
44613
44641
44658
44710
44711
44712
44722
44723
44729
44731
44732
44733
44749
44750
44751
45975
45976
45977
45989
46008
46033
46034
46035
46053
46054
46055
46079
46080
46099
46129
46131
46132
46133
46134
46135
46136
46145
47395
47396
47409
47410
47424
47425
47426
47432
47446
47469
47470
47486
47487
47500
47501
47502
47514
47515
47516
47524
47530
47531
47532
47544
47545
47554
47564
47565
48682
48692
48693
48694
48695
48696
48709
48710
48711
48720
48721
48722
48731
48732
48733
48734
48741
48742
48743
48758
48759
48778
48779
48799
48800
48801
48802
48829
48830
48831
48832
48833
48841
48851
48852
48853
48854
48859
48877
48878
50066
50067
50068
50069
50070
50079
50080
50081
50082
50086
50087
50088
50093
50094
50095
50096
50106
50107
50108
50124
50125
50138
50149
50150
50151
50171
50178
50179
50199
50200
50203
50204
50205
50206
50208
50229
50230
50237
51550
51551
51552
51553
51554
51557
51558
51559
51576
51577
51578
51586
51587
51588
51603
51604
51605
51618
51619
51630
51631
51632
51633
51646
51647
51648
51668
51678
51679
51680
51681
51682
51683
51684
51685
51695
51696
51702
51703
51705
51706
51708
51709
51710
51711
51712
51713
51714
51715
51731
51762
52978
52979
52980
52995
52996
53007
53008
53009
53021
53022
53030
53031
53037
53038
53039
53045
53046
53063
53064
53065
53066
53075
53084
53085
53095
53096
53097
53098
53104
53105
53106
53107
53108
53109
53110
53125
53126
53152
53154
54392
54393
54394
54395
54404
54405
54406
54418
54419
54425
54430
54431
54432
54441
54452
54453
54454
54460
54461
54472
54473
54474
54475
54494
54495
54508
54509
54525
54526
54527
54528
54529
54550
54551
54552
54553
54554
54555
54556
54584
54585
54608
54609
54610
55913
55914
55915
55930
55931
55932
55933
55934
55935
55946
55947
55948
55949
55963
55964
55965
55966
55974
55975
55976
55977
55993
55994
55995
56010
56011
56012
56031
56032
56049
56062
56063
56064
56065
56066
56067
56068
56069
56070
56089
56090
56091
56092
56093
56095
56107
56108
56109
56110
56111
56112
56113
56134
56135
56136
56154
56169
56170
56171
56190
56191
56192
56193
56194
56214
56215
57397
57407
57408
57409
57410
57420
57421
57432
57433
57443
57444
57445
57461
57462
57463
57464
57465
57466
57488
57504
57505
57506
57517
57518
57529
57530
57542
57553
57571
57572
57573
57574
57575
57576
57577
57578
57579
57580
57581
57596
57597
57598
57599
57600
57615
57616
57617
57638
57639
57640
57657
57658
57659
57668
57669
57680
57681
57682
57699
57700
57701
57702
57790
58921
58922
58923
58924
58925
58926
58927
58928
58929
58946
58947
58957
58958
58959
58960
58961
58980
58981
58994
58995
59014
59030
59031
59069
59070
59071
59072
59080
59081
59099
59127
59128
59142
59143
59144
59145
59159
59160
59161
59162
59163
59164
59165
59181
59182
59183
59184
59199
59200
59201
59226
59227
59228
59229
59257
59258
59259
59260
59261
59280
59281
59282
59283
59294
59295
59296
59297
59299
59300
59301
59308
59310
59331
59332
59361
59362
59394
59395
59397
59423
59424
59425
59443
59456
59457
59458
60531
60560
60561
60562
60563
60580
60581
60582
60583
60584
60597
60598
60599
60613
60627
60628
60629
60630
60656
60695
60712
60782
60783
60784
60785
60786
60787
60811
60820
60821
60822
60839
60840
60841
60842
60843
60844
60845
60868
60869
60883
60884
60885
60900
60901
60923
60924
60925
60926
60927
60948
60949
60950
60951
60952
60953
60973
60974
60975
60989
60990
60991
60992
60993
60994
60995
61009
61010
61011
61012
61013
61014
61015
61016
61040
61041
61042
61043
61044
61045
61067
61068
61069
61107
61108
61133
61156
61157
61173
61174
61175
61176
62165
62166
62167
62198
62199
62218
62219
62220
62237
62292
62325
62347
62348
62364
62386
62387
62402
62403
62447
62448
62449
62450
62473
62475
62476
62477
62478
62525
62526
62545
62547
62548
62549
62550
62551
62590
62591
62592
62593
62594
62616
62617
62618
62619
62620
62642
62643
62644
62645
62646
62672
62673
62674
62675
62676
62703
62704
62705
62706
62727
62728
62729
62730
62754
62755
62756
62784
62785
62786
62787
62810
62811
62832
62833
62834
62835
62849
62850
63954
63984
63985
64022
64023
64059
64060
64085
64121
64141
64175
64176
64177
64196
64197
64210
64229
64257
64258
64275
64276
64284
64353
64354
64355
64374
64375
64376
64377
64378
64379
64380
64402
64403
64404
64405
64406
64424
64425
64436
64437
64438
64439
64440
64474
64475
64476
64477
64497
64498
64527
64565
64566
64601
64602
64603
64641
64642
65848
65849
65892
65939
66230
66256
66257
66258
66259
66260
66261
66262
66284
66300
66301
66327
66351
66383
66384
66408
66438
66468
66492
66493
66527
68206
68209
68212
68213
68214
68230
68266
68286
68311
68343
68344
68368
68369
68402
68403
68429
68459
70302
70324
70347
70375
70399

NameOfPOI:        "HigherThreshold_0.010447"
InfoTextFile:     ""
ColorOfPOI:       255 255 0
LabelVertex:      43227
NrOfVertices:     420
43227
43241
43253
44579
44594
44613
44641
45989
46008
46033
46034
46035
46053
46054
46055
46079
46080
46134
47410
47424
47425
47426
47432
47446
47469
47470
47486
47487
47500
47501
47502
47515
47531
47532
48695
48696
48711
48722
48733
48734
48742
48743
48758
48759
48778
48779
48799
48800
48801
48802
48829
48830
48831
48832
50070
50081
50082
50088
50095
50096
50108
50125
50138
50149
50150
50151
50171
50199
51553
51554
51559
51578
51588
51604
51605
51619
51632
51633
51647
51679
51680
51681
51682
51703
51708
51709
52978
52979
52980
52995
52996
53007
53008
53009
53021
53022
53030
53031
53063
53075
53095
53096
53097
53098
53104
53105
53106
53107
53108
53109
53110
53125
53126
53152
54392
54393
54394
54395
54404
54405
54406
54418
54419
54430
54431
54452
54453
54460
54461
54472
54494
54495
54508
54509
54525
54526
54527
54528
54529
54550
54551
54585
54608
54610
55915
55932
55933
55934
55935
55948
55949
55965
55976
55993
56010
56011
56012
56031
56032
56049
56062
56063
56064
56065
56066
56067
56089
56090
56091
56092
56093
56107
56108
56109
56110
56134
56154
56169
56170
56171
56190
56191
56192
56193
56194
56214
56215
57444
57445
57461
57462
57463
57464
57465
57466
57488
57505
57529
57530
57542
57553
57575
57576
57577
57578
57579
57580
57598
57599
57600
57615
57616
57638
57639
57657
57668
57669
57680
57681
57682
57699
57700
57701
57702
58960
58981
59070
59071
59072
59080
59081
59099
59127
59128
59143
59144
59145
59163
59164
59165
59181
59182
59183
59200
59201
59228
59229
59257
59259
59260
59261
59280
59281
59282
59294
59295
59296
59297
59308
59331
59332
59361
59362
59394
59395
60627
60628
60656
60695
60785
60786
60787
60811
60821
60822
60843
60844
60845
60868
60869
60884
60885
60900
60901
60926
60927
60949
60950
60951
60952
60953
60973
60974
60989
60990
60991
60992
60993
60994
61009
61010
61011
61012
61013
61014
61015
61040
61041
61042
61043
61044
61067
61068
61107
61108
61133
61156
61157
61175
61176
62198
62325
62347
62348
62364
62387
62448
62449
62477
62526
62550
62590
62591
62592
62593
62616
62617
62618
62619
62620
62642
62643
62644
62645
62646
62672
62673
62674
62675
62703
62704
62705
62706
62727
62728
62729
62730
62754
62755
62756
62784
62785
62786
62787
62810
62811
62832
62833
62834
62835
62849
62850
64022
64354
64355
64374
64375
64376
64377
64378
64379
64380
64402
64403
64404
64405
64406
64424
64436
64437
64438
64439
64474
64475
64476
64497
64498
64527
64565
64566
64601
64602
64603
64642
66257
66259
66260
66261
66262
66284
66300
66301
66327
66351
66383
66408
66438
66492
68266
68286


NrOfPOIMTCs: 0
