# Supplementary material for: The impact of early visual cortex transcranial magnetic stimulation on visual working memory precision and guess rate
Source: PLoS One. 2017 Apr 6;12(4):e0175230. doi: 10.1371/journal.pone.0175230 (PMC5383271; doi:10.1371/journal.pone.0175230)
Supplement: S1 Data — For each participant a.mat file is included as it was collected during the TMS testing sessions. For each participant the neuroimaging data used for targeting the TMS coil over the correct part of the brain is also included. Details about each file type can be found in the ReadMe included. (ZIP) [file pone.0175230.s002.zip › S1_Data/neuronavigation/04_POIs.poi]

FileVersion:      2

FromMeshFile:     "LH_LH_ACPC_folded_D80k.srf"

NrOfMeshVertices: 80000


NrOfPOIs:         2

NameOfPOI:        "LocatizerAtFourDegEccen_LH"
InfoTextFile:     ""
ColorOfPOI:       255 170 0
LabelVertex:      1869
NrOfVertices:     1467
1869
1870
1871
1950
1951
2022
2023
2091
2092
2093
2157
2158
4073
4074
4096
4106
4107
4118
4120
4131
4133
4134
4152
4153
4189
4190
4210
4211
4212
4226
5848
5872
5873
5886
5887
5888
5899
5900
5901
5902
5903
5904
5905
5906
5920
5921
5922
5923
5924
5925
5926
5941
5942
5943
5944
5949
5950
5959
5960
5961
5962
5963
5980
5981
5982
5983
5984
6000
6001
6002
6026
6027
6028
6039
6040
6048
6093
7886
7887
7888
7899
7900
7901
7902
7903
7910
7911
7912
7913
7914
7928
7929
7930
7931
7932
7933
7934
7935
7947
7948
7949
7950
7951
7952
7961
7962
7965
7966
7971
7972
7973
7974
7981
7989
7990
8002
8003
8004
8005
8006
8007
8029
8030
8031
8032
8033
8040
8041
8042
8043
8062
8063
8074
8075
8096
8097
8112
8129
9698
9699
9711
9713
9714
9724
9725
9726
9727
9731
9732
9733
9738
9739
9740
9741
9742
9756
9757
9758
9759
9760
9761
9762
9763
9764
9765
9766
9781
9782
9783
9784
9785
9794
9795
9796
9797
9804
9805
9806
9807
9817
9818
9819
9820
9861
9862
9863
9864
9865
9866
9867
9902
9903
9904
9936
9937
9951
9952
9965
9966
9982
9983
10006
10007
10024
10025
10037
10052
10053
10084
11505
11527
11559
11560
11561
11583
11584
11585
11586
11587
11588
11589
11610
11611
11612
11613
11614
11615
11616
11617
11618
11635
11637
11638
11639
11640
11641
11642
11643
11644
11663
11664
11665
11666
11667
11683
11684
11685
11686
11687
11688
11689
11700
11701
11702
11703
11704
11705
11710
11711
11712
11713
11720
11721
11722
11747
11748
11749
11766
11767
11768
11769
11770
11771
11772
11794
11795
11796
11826
11827
11828
11862
11863
11883
11884
11913
11914
11930
11953
11979
12023
12044
13318
13320
13332
13358
13411
13415
13416
13417
13441
13442
13443
13444
13465
13466
13467
13468
13469
13470
13490
13491
13492
13494
13498
13499
13500
13524
13525
13526
13551
13565
13566
13567
13584
13585
13586
13608
13609
13610
13611
13623
13624
13625
13626
13627
13632
13633
13634
13645
13646
13647
13648
13681
13712
13713
13714
13743
13744
13770
13771
13772
13796
13831
13865
13889
13890
13914
13915
15170
15171
15191
15221
15246
15265
15293
15294
15327
15328
15329
15347
15348
15363
15364
15377
15388
15389
15390
15422
15423
15452
15453
15454
15455
15469
15470
15471
15480
15481
15482
15499
15500
15518
15519
15520
15521
15522
15537
15539
15540
15568
15569
15590
15591
15593
15594
15595
15628
15664
15665
15695
15697
15718
15719
16931
16932
16953
16968
16985
17026
17052
17053
17073
17102
17132
17145
17170
17187
17188
17217
17218
17219
17247
17248
17249
17250
17261
17262
17263
17298
17299
17312
17313
17314
17328
17369
17403
17404
17444
17467
17468
17493
17519
17579
18640
18641
18642
18658
18691
18692
18702
18731
18755
18773
18774
18802
18803
18823
18846
18913
18914
18935
18936
18937
18952
18954
18955
18976
18977
18978
19007
19008
19028
19029
19153
19248
20236
20238
20239
20240
20249
20258
20259
20269
20282
20294
20295
20327
20349
20350
20374
20375
20393
20394
20395
20396
20425
20426
20427
20428
20446
20447
20448
20465
20466
20485
20502
20503
20504
20543
20544
20545
20566
20790
20791
21758
21759
21779
21780
21791
21795
21803
21808
21809
21827
21842
21877
21935
21975
21976
21997
22034
22035
22049
22070
23157
23178
23179
23180
23189
23190
23191
23199
23206
23207
23213
23214
23220
23221
23227
23234
23246
23247
23268
23269
23270
23271
23289
23290
23310
23327
23400
23401
24513
24527
24551
24553
24554
24564
24565
24566
24567
24574
24575
24576
24577
24578
24579
24580
24581
24584
24585
24586
24587
24588
24589
24593
24594
24595
24596
24597
24605
24606
24607
24608
24614
24615
24620
24631
24643
24658
24659
24660
24679
24680
24681
25894
25895
25902
25903
25904
25905
25906
25907
25915
25916
25917
25918
25919
25926
25927
25928
25929
25930
25931
25954
25957
25975
25976
25982
25983
25995
25996
26022
26035
26050
27235
27236
27237
27241
27242
27254
27263
27268
27269
27276
27287
27315
27316
27329
27330
27331
27347
27420
28415
28417
28424
28425
28426
28427
28428
28443
28444
28445
28446
28447
28448
28449
28454
28455
28456
28457
28458
28467
28468
28469
28470
28471
28478
28479
28480
28487
28498
28512
28522
28523
28524
28525
28620
28644
28645
28665
28693
28694
28719
29739
29755
29756
29757
29758
29759
29760
29761
29762
29763
29764
29765
29766
29767
29768
29777
29778
29787
29798
29799
29810
29819
29925
29936
29937
29938
29946
29947
29948
29956
29957
29958
29968
29969
29985
29987
30006
30998
30999
31008
31009
31010
31021
31022
31055
31070
31082
31090
31113
31118
31191
31192
31204
31205
31206
31210
31211
31212
31213
31214
31224
31225
31226
31249
31250
31251
31252
31253
31274
31275
31276
31278
31279
31298
31299
32193
32194
32195
32196
32197
32198
32209
32210
32211
32223
32231
32242
32270
32293
32301
32303
32310
32311
32318
32319
32365
32367
32368
32369
32370
32378
32379
32380
32397
32398
32399
32400
32401
32419
32420
32421
32433
32434
32435
32436
32437
32438
32460
32461
32462
32463
32464
32485
32486
32488
32489
32490
32491
32516
32517
32518
33448
33449
33454
33455
33456
33457
33458
33462
33473
33474
33475
33480
33488
33489
33490
33491
33492
33496
33497
33498
33504
33513
33525
33526
33527
33528
33529
33530
33531
33532
33540
33541
33542
33543
33544
33545
33557
33558
33560
33562
33568
33605
33606
33607
33608
33619
33620
33621
33622
33640
33641
33642
33643
33652
33653
33654
33655
33656
33657
33658
33668
33669
33670
33671
33672
33673
33693
33694
33695
33696
33697
33698
34617
34631
34632
34639
34640
34645
34646
34647
34648
34653
34654
34655
34656
34660
34661
34662
34663
34667
34671
34672
34673
34684
34685
34686
34687
34688
34690
34691
34692
34693
34694
34696
34697
34698
34699
34700
34701
34705
34706
34707
34711
34714
34715
34716
34717
34718
34719
34720
34747
34748
34749
34750
34751
34760
34761
34772
34773
34774
34775
34776
34801
34802
34803
34804
34805
34806
34807
34808
34818
34819
34820
34821
34833
34834
35879
35901
35902
35903
35905
35906
35907
35908
35909
35910
35911
35912
35913
35914
35915
35916
35920
35921
35922
35923
35924
35925
35928
35932
35933
35934
35935
35936
35939
35940
35941
35947
35948
35949
35950
35953
35954
35959
35960
35961
35962
35963
35964
35972
35973
35990
35991
35992
36001
36002
36022
36023
36044
36045
36046
36047
36048
36049
36050
36051
36052
36062
36063
36064
36065
36080
36081
37115
37117
37118
37119
37121
37126
37128
37129
37130
37139
37142
37150
37151
37152
37154
37155
37156
37157
37159
37160
37161
37162
37163
37166
37167
37169
37170
37171
37172
37173
37174
37175
37181
37196
37197
37212
37213
37238
37239
37240
37254
37255
37256
37257
37258
37259
37267
37268
37269
37270
37283
37337
37338
37339
37340
37341
37366
37387
37388
37389
38543
38546
38547
38548
38549
38559
38560
38561
38575
38576
38577
38578
38585
38594
38595
38596
38597
38608
38609
38610
38611
38612
38613
38623
38624
38625
38626
38627
38628
38642
38643
38644
38703
38704
38705
38720
38721
38722
38730
38731
38732
38743
38744
38745
38746
38747
38748
38749
38765
38766
38767
38768
38769
38770
38771
38772
38773
38774
38793
38794
38795
38796
38820
38821
38822
38823
38824
38856
38857
38859
38860
38861
38862
38863
38902
38903
38933
38934
40135
40137
40138
40152
40153
40154
40155
40156
40157
40158
40159
40168
40169
40170
40171
40172
40173
40182
40183
40184
40194
40202
40203
40204
40205
40206
40207
40208
40209
40210
40211
40217
40218
40219
40220
40221
40244
40245
40246
40247
40249
40308
40323
40337
40338
40339
40340
40341
40356
40357
40358
40374
40375
40376
40377
40378
40390
40391
40392
40393
40394
40395
40444
40445
40446
40447
40489
40490
40491
40492
40493
41765
41766
41767
41768
41769
41770
41771
41772
41773
41789
41790
41791
41792
41807
41808
41809
41815
41837
41840
41841
41842
41843
41844
41845
41846
41879
41894
41968
41969
41970
41981
41982
41983
41998
41999
42000
42001
42010
42011
42012
42013
42014
42015
42016
42017
42041
42042
42043
42065
42066
42067
42068
42069
42070
42088
42089
42090
42092
42110
42111
42112
42113
42138
42139
43437
43438
43488
43501
43502
43503
43504
43505
43527
43612
43613
43625
43626
43640
43641
43672
43673
43710
43711
43720
43721
43735
43736
43737
43738
43739
43742
43764
43765
45139
45236
45237
45238
45251
45252
45253
45254
45393
45404
45418
45419
45420
45449
45462
45463
46896
46897
46898
46899
46900
46924
46945
47231
47244
47266
47292
47305
47326
47327
47328
47329
47330
48704
48719
48720
48733
48734
48735
48736
48766
48767
49010
49032
49046
49047
49062
49063
49064
49084
49106
49128
49129
49130
49140
49141
50473
50706
50728
50755
50767
50768
50794
50795
50796
50797
50825
52290
52342
52374
52375
52389
52390
52403
52414
52415
52430
52431
52432
52433
53941
53942
53965
53982
53983
53984
53985
53994
53995
55393
55519
55539
55557
55558
55584
55606
55607
55608
55609
56809
56811
56812
56813
56830
56838
56984
57013
58225
58226
58242
58407
58437
59623
59624
59637
59816
59833

NameOfPOI:        "LocalizerAtFourDegEccen_RH"
InfoTextFile:     ""
ColorOfPOI:       255 170 0
LabelVertex:      34408
NrOfVertices:     636
34408
34424
34425
36227
36261
36262
36263
36264
36265
36301
37762
37764
37822
37823
37824
37825
37841
37852
39288
39301
39319
39320
39364
39365
39366
39367
39368
39389
40795
40807
40819
40820
40834
40845
40846
40847
40860
40861
40862
40863
40864
40900
40901
40911
40912
42235
42236
42237
42238
42239
42337
42338
42339
42340
42341
42342
42344
42345
42360
42361
42362
42363
42364
42365
42366
42385
42386
42387
42388
42389
42390
42391
42392
42393
42394
42407
42408
42409
42410
42411
42412
42437
42438
42461
42462
42463
42464
42477
42478
43704
43705
43710
43711
43720
43732
43743
43744
43761
43771
43772
43788
43789
43791
43792
43809
43810
43811
43820
43821
43822
43823
43824
43834
43835
43836
43837
43838
43839
43840
43873
43874
43875
43876
43877
43892
43893
43894
43895
45082
45083
45084
45085
45086
45087
45088
45089
45101
45127
45128
45129
45133
45137
45138
45139
45157
45158
45160
45161
45164
45165
45166
45167
45168
45169
45176
45178
45179
45193
45218
45219
45222
45223
45224
45225
45226
46291
46293
46304
46306
46321
46322
46323
46324
46335
46336
46337
46338
46344
46345
46352
46353
46360
46367
46368
46369
46370
46371
46372
46407
46408
46426
46427
46428
46457
46458
46459
46474
46475
46476
46497
46498
46509
46510
46511
46512
46513
46514
47587
47622
47640
47642
47643
47644
47645
47646
47665
47666
47667
47668
47669
47670
47677
47678
47679
47682
47684
47694
47703
47715
47716
47717
47718
47719
47738
47739
47740
47741
47742
47747
47762
47780
47781
47782
47783
47784
47785
47786
48903
48911
48922
48923
48924
48932
48933
48934
48952
48973
48991
49002
49003
49004
49019
49020
49021
49044
49045
49046
49047
49066
49067
49100
49101
50136
50137
50138
50139
50140
50141
50147
50155
50160
50161
50162
50169
50170
50171
50182
50193
50194
50195
50196
50205
50206
50239
50272
51341
51342
51343
51344
51345
51346
51347
51356
51357
51358
51359
51369
51381
51382
51393
51394
51395
51396
51400
51413
51414
51428
51429
51431
51441
52653
52654
52655
52656
52657
52658
52659
52660
52670
52671
52694
52695
52706
52707
52714
52715
52716
52717
52724
52725
52728
52738
52743
52744
52745
52746
52747
52759
53918
53919
53920
53921
53922
53923
53924
53925
53926
53941
53942
53943
53955
53965
53973
53974
53975
53976
53977
53984
53985
53986
53987
53999
54015
54022
54023
54024
54025
54026
54027
54028
54029
54030
54043
54045
55177
55179
55180
55194
55217
55228
55229
55250
55251
55252
55253
55254
55262
55263
55276
55284
55291
55292
55298
55299
55305
55306
55307
55317
55318
55319
55329
56486
56554
56578
56597
56619
56620
56621
56640
56654
56665
56677
56687
56693
56701
56702
56703
56704
56705
56717
56718
56744
56776
56787
57962
57988
58001
58019
58034
58054
58089
58090
58102
58103
58104
58105
58109
58110
58132
58168
58169
58170
58171
58190
58191
58205
58235
58246
58247
59475
59476
59494
59503
59504
59529
59540
59558
59563
59574
59592
59607
59608
59622
59635
59636
59637
59638
59639
59640
59653
59654
59655
59669
59686
59728
59744
59745
61080
61081
61101
61122
61139
61152
61153
61169
61182
61201
61222
61256
61267
61268
61281
61282
61283
61284
61301
61302
61320
61321
61334
61335
61356
61357
62726
62727
62746
62868
62890
62912
62925
62941
62942
62943
62966
62967
62991
63003
63004
63026
63027
64574
64575
64576
64577
64578
64599
64600
64601
64622
64623
64624
64639
64640
64641
64672
64687
64739
64740
66347
66348
66349
66364
66365
66366
66380
66395
66396
66412
66419
66454
66455
66472
66473
68288
68289
68290
68291
68292
68312
68327
68342
68356
68378
68401
68402
68403
70247
70248
70249
70288
70345
70346
70366
70399
70466
72118
72119
72120
72135
72166
72167
72185
72230
72241
72242
72258
72259
72305
72307
72308
72309
73926
73928
73936
73950
74056
74078
74094
74095
74096
74097
74098
74099
74100
74158
74160
74161
75813
75828
75830
75831
75848
75849
75850
75851
75852
75900
75901
75902
75903
76762
76774
76775
76782
76783
76847


NrOfPOIMTCs: 0
