# Supplementary material for: The impact of early visual cortex transcranial magnetic stimulation on visual working memory precision and guess rate
Source: PLoS One. 2017 Apr 6;12(4):e0175230. doi: 10.1371/journal.pone.0175230 (PMC5383271; doi:10.1371/journal.pone.0175230)
Supplement: S1 Data — For each participant a.mat file is included as it was collected during the TMS testing sessions. For each participant the neuroimaging data used for targeting the TMS coil over the correct part of the brain is also included. Details about each file type can be found in the ReadMe included. (ZIP) [file pone.0175230.s002.zip › S1_Data/neuronavigation/05_POIs.poi]

FileVersion:      2

FromMeshFile:     "120125IB_RH_folded_D80k.srf"

NrOfMeshVertices: 80000


NrOfPOIs:         2

NameOfPOI:        "120125IB_LH_blob"
InfoTextFile:     ""
ColorOfPOI:       0 255 0
LabelVertex:      1142
NrOfVertices:     547
1142
1143
1144
2846
2847
2848
2849
2868
2878
2893
2894
2907
2926
3658
3659
3660
3661
3662
3663
3690
3714
3733
3741
3742
3752
3753
3769
3770
5619
5650
5651
5652
5667
5681
5697
5715
5716
5717
5718
5719
5729
8209
8233
8234
8235
8251
8273
8300
8301
8302
8329
8330
8362
8363
8384
8385
8386
8387
8388
8389
8390
8391
8407
10771
10792
10832
10854
10878
10904
10905
10906
10907
10923
10938
10939
10940
12994
13017
13044
13066
13082
13083
13084
13085
13086
13087
13108
13109
13110
13111
13144
13145
13160
13161
13174
13193
15041
15060
15061
15078
15079
15080
15097
15098
15099
15100
15101
15116
15117
15118
15119
15120
15121
15122
15142
15143
15144
15145
15146
15147
15172
15173
15174
15175
15202
15203
15232
16915
16927
16949
16968
16969
16970
16971
16972
16973
16992
16993
16994
16995
16996
16997
16998
17014
17015
17016
17017
17018
17019
17040
17041
17042
17069
17070
17098
17118
17145
18705
18718
18735
18736
18737
18738
18752
18753
18754
18755
18756
18757
18758
18759
18760
18761
18762
18763
18775
18776
18777
18778
18779
18780
18800
18801
18802
18803
18829
18830
18831
18851
18852
18871
18886
18887
18888
20363
20374
20384
20385
20386
20387
20388
20389
20403
20404
20405
20406
20407
20408
20409
20410
20411
20421
20422
20423
20424
20435
20436
20437
20438
20451
20452
20453
20481
20482
20495
20496
20497
20510
20533
22024
22025
22026
22027
22044
22045
22046
22047
22048
22049
22058
22059
22060
22071
22072
22073
22074
22084
22085
22086
22087
22088
22106
22107
22108
22109
22110
22125
22126
22127
22149
22150
22151
22152
22153
22166
22167
22168
22169
22179
22180
23357
23369
23533
23534
23535
23536
23551
23552
23553
23554
23563
23564
23565
23574
23588
23589
23590
23591
23600
23601
23602
23603
23604
23605
23618
23619
23629
23644
23645
23646
23664
24714
24715
24723
24738
24739
24750
24751
24763
24793
24849
24850
24851
24852
24863
24864
24865
24866
24876
24877
24878
24879
24892
24893
24902
24912
24913
24914
24915
24916
24917
24918
24919
24927
24928
24929
24939
24940
24941
24949
24950
24951
24959
24960
24971
24972
24973
24990
24991
24992
26020
26030
26044
26059
26069
26085
26106
26128
26143
26144
26145
26157
26166
26178
26179
26184
26185
26197
26198
26199
26200
26201
26209
26210
26226
26227
26228
26249
26250
26251
26269
26270
26271
26285
26286
26287
26296
27340
27357
27358
27374
27383
27397
27403
27432
27433
27449
27466
27493
27504
27513
27514
27515
27516
27517
27518
27519
27520
27536
27537
27538
27539
27549
27558
27559
27560
27561
27565
27571
27581
27582
27587
27588
27589
28673
28674
28698
28716
28731
28748
28760
28811
28812
28813
28814
28827
28828
28829
28830
28831
28832
28836
28837
28838
28843
28844
28845
28846
28852
28853
28857
28858
28859
28863
28879
28891
30166
30167
30188
30212
30233
30245
30246
30259
30260
30261
30276
30277
30280
30281
30282
30283
30284
30285
30286
30287
30292
30293
30294
30304
30309
30310
30315
30316
30318
30319
30332
31608
31610
31627
31640
31657
31669
31670
31681
31682
31683
31684
31708
31709
31718
31723
31724
31725
31733
32934
32935
32961
32962
32990
32991
33003
33004
33025
33026
33027
33050
33051
33063
34284
34311
34312
34313
34327
34328
34329
34336
34350
35602
35603
35614
35615
35616
35625
35627
35628
35629
35630
35631
36884
36885
36895
38095
38096
38106
38112
39238

NameOfPOI:        "120125IB_RH_blob"
InfoTextFile:     ""
ColorOfPOI:       255 255 0
LabelVertex:      34813
NrOfVertices:     925
34813
34951
36409
36410
36426
36445
36446
36456
36457
36472
36473
36474
36499
36500
36501
36502
36503
36531
36532
36613
36614
36615
36616
36617
36618
37914
37927
37939
37951
37971
37998
37999
38020
38021
38022
38023
38057
38058
38059
38060
38061
38062
38116
38117
38118
38119
38120
38121
38122
39312
39321
39332
39341
39342
39349
39350
39367
39373
39380
39381
39382
39383
39398
39399
39400
39401
39402
39403
39404
39411
39412
39434
39436
39437
39438
39439
39440
39441
40619
40625
40633
40634
40655
40656
40657
40658
40659
40661
40662
40663
40664
40665
40666
40675
40676
40677
40678
40679
40680
40681
40695
40718
40719
40720
40721
40722
40723
40724
40725
41843
41856
41866
41869
41874
41877
41880
41881
41882
41883
41884
41885
41886
41889
41890
41891
41893
41894
41895
41896
41897
41898
41906
41907
41908
41909
41916
41917
41924
41937
41938
41939
41940
41945
41946
41947
41948
42913
42919
42923
42931
42932
42938
42939
42945
42946
42951
42952
42953
42954
42955
42956
42957
42958
42960
42961
42964
42965
42966
42969
42970
42971
42972
42973
42974
42975
42976
42977
42979
42980
42981
42983
43003
43004
43005
43972
43975
43978
43991
43992
43993
44001
44002
44017
44018
44019
44020
44021
44022
44023
44024
44025
44026
44032
44033
44034
44035
44036
44037
44038
44044
44045
44046
44062
44063
44076
44077
44078
44080
44081
44082
44083
44084
44085
44086
44087
44088
44091
44092
44093
44094
44097
44098
44101
44106
44107
44108
44109
44125
45221
45222
45238
45248
45249
45263
45289
45290
45291
45292
45293
45294
45295
45296
45297
45298
45318
45319
45320
45321
45322
45323
45334
45335
45361
45379
45380
45381
45382
45395
45396
45397
45398
45399
45400
45411
45412
45413
45429
45442
45443
45456
45457
46779
46780
46806
46807
46833
46847
46848
46863
46864
46873
46880
46881
46882
46883
46884
46890
46891
46892
46893
46894
46902
46912
46920
46921
46930
46931
46932
46933
46941
46942
46946
46947
46948
46949
46951
46952
46955
46960
46974
48000
48001
48002
48137
48156
48170
48178
48179
48186
48198
48199
48200
48201
48202
48213
48214
48229
48230
48231
48232
48233
48234
48235
48250
48251
48252
48253
48254
48269
48277
48278
48284
48285
48286
48293
48294
48295
48296
48297
48298
48299
48300
48303
48304
48305
48307
48308
48309
48310
48343
49361
49362
49363
49365
49470
49471
49482
49489
49490
49491
49497
49528
49529
49530
49531
49532
49533
49534
49542
49543
49544
49550
49551
49552
49553
49554
49560
49561
49581
49582
49591
49607
49608
49609
49617
49618
49619
49620
49621
49622
49628
49629
49644
50788
50789
50790
50792
50801
50876
50877
50886
50894
50913
50914
50937
50938
50939
50940
50941
50954
50968
50969
50970
50971
50981
50982
50983
50989
50991
50992
50998
50999
51000
51009
51010
51011
51018
51019
51020
51021
51033
51034
51035
51036
51039
51055
51056
51057
51074
52061
52062
52063
52074
52079
52148
52162
52163
52177
52194
52205
52210
52211
52227
52228
52234
52235
52236
52237
52238
52244
52245
52246
52247
52248
52254
52255
52256
52265
52275
52284
52285
52286
52287
52288
52289
52290
52291
52303
52304
52305
53247
53255
53256
53257
53258
53266
53267
53282
53297
53306
53381
53382
53399
53413
53418
53434
53446
53450
53451
53464
53465
53466
53467
53468
53469
53470
53471
53483
53484
53485
53501
53502
53503
53516
53517
53518
53519
53535
53536
53537
53538
53570
53571
54530
54542
54543
54544
54545
54546
54547
54548
54559
54560
54573
54574
54575
54588
54705
54706
54707
54708
54726
54727
54728
54729
54757
54769
54780
54792
54793
54794
54795
54803
54804
54805
54815
54816
54850
54851
54852
54881
56100
56102
56103
56104
56116
56117
56126
56127
56322
56324
56325
56326
56327
56337
56350
56358
56359
56360
56361
56362
56370
56372
56373
56374
56392
56415
56417
57607
57622
57623
57624
57833
57916
57917
57918
57948
57956
57957
57958
57959
57960
57975
57976
57977
57978
58001
58002
58003
58004
59213
59214
59215
59216
59233
59234
59251
59321
59436
59469
59498
59520
59530
59558
59559
59560
59601
59602
59603
59604
59625
59626
59627
59628
59629
59630
59631
59632
59633
59656
59657
59658
59659
59660
59688
59689
59690
59707
59708
60970
60995
60996
61032
61033
61034
61036
61064
61065
61066
61067
61068
61107
61108
61109
61110
61155
61156
61195
61196
61222
61223
61246
61268
61292
61321
61322
61382
61383
61384
61385
61410
61411
61412
61413
61424
61425
61426
61427
61428
61429
61430
61431
61455
61456
61457
61481
61482
61483
61484
61508
61509
62890
62980
62981
62982
62983
62984
63018
63020
63021
63022
63047
63077
63101
63137
63212
63213
63231
63232
63233
63250
63251
63252
63253
63254
63255
63256
63257
63271
63272
63273
63274
63295
63296
63297
63298
63300
63317
63318
63331
63348
64962
64964
64965
64966
64988
65018
65050
65069
65070
65071
65194
65195
65212
65213
65224
65225
65226
65227
65245
65246
65247
65273
65274
65275
65276
65277
65278
65279
65280
65281
65298
65299
65314
65328
65329
65330
66930
66932
66933
66934
66958
66991
67013
67014
67047
67144
67163
67164
67180
67181
67182
67183
67184
67185
67214
67215
67216
67217
67218
67219
67244
67245
67246
67260
67273
67274
67275
67276
67297
67322
68983
68984
68985
68986
69017
69077
69095
69096
69097
69098
69115
69116
69117
69146
69147
69175
69176
69201
69279
69280
69281
69282
69283
69308
69309
69310
69311
69330
69331
69332
69333
69334
69353
69354
69355
69356
69357
69358
69359
69381
69382
69383
69384
69385
69409
69433
69454
69455
69456
71043
71078
71110
71139
71160
71161
71180
71207
71306
71330
71331
71332
71351
71352
71378
71379
71392
71407
71433
71434
71435
71436
71437
71438
71439
71440
71441
73063
73087
73113
73333
73335
73351
73352
73353
73373
73374
73375
73376
73393
73394
73395
73406
74893
74923


NrOfPOIMTCs: 0
