# Supplementary material for: The impact of early visual cortex transcranial magnetic stimulation on visual working memory precision and guess rate
Source: PLoS One. 2017 Apr 6;12(4):e0175230. doi: 10.1371/journal.pone.0175230 (PMC5383271; doi:10.1371/journal.pone.0175230)
Supplement: S1 Data — For each participant a.mat file is included as it was collected during the TMS testing sessions. For each participant the neuroimaging data used for targeting the TMS coil over the correct part of the brain is also included. Details about each file type can be found in the ReadMe included. (ZIP) [file pone.0175230.s002.zip › S1_Data/neuronavigation/06_fiducials.fdp]

FileVersion:       1
UsedMeshFile:      "E:\RR\TE_NN\NN\TE_HEAD.srf"

Nasion:            40.4771 158.46 126.976
LeftPreauricular:  142.244 179.688 206.224
RightPreauricular: 146.585 187.425 50.7105
