# Supplementary material for: The impact of early visual cortex transcranial magnetic stimulation on visual working memory precision and guess rate
Source: PLoS One. 2017 Apr 6;12(4):e0175230. doi: 10.1371/journal.pone.0175230 (PMC5383271; doi:10.1371/journal.pone.0175230)
Supplement: S1 Data — For each participant a.mat file is included as it was collected during the TMS testing sessions. For each participant the neuroimaging data used for targeting the TMS coil over the correct part of the brain is also included. Details about each file type can be found in the ReadMe included. (ZIP) [file pone.0175230.s002.zip › S1_Data/neuronavigation/06_POIs.poi]

FileVersion:      2

FromMeshFile:     "TE_LH_folded_ACPC_D80k.srf"

NrOfMeshVertices: 80000


NrOfPOIs:         2

NameOfPOI:        "120327TE_LH_blob"
InfoTextFile:     ""
ColorOfPOI:       255 170 0
LabelVertex:      3706
NrOfVertices:     514
3706
3719
3735
3746
5058
5076
5077
5108
5109
5116
5117
5118
5211
5226
6701
6702
6703
6770
6771
6772
6786
6787
6788
6798
6799
6800
6816
6817
6844
6845
6846
6847
6848
6886
6907
6921
6931
6949
6950
6981
8532
8556
8636
8637
8638
8654
8655
8656
8657
8670
8671
8687
8688
8689
8690
8708
8709
8731
8732
8746
8747
8763
8764
8765
8791
8792
8812
8813
8832
8833
8854
8855
8856
8885
8886
8887
8921
8961
8999
9018
9019
10469
10498
10539
10540
10555
10556
10566
10567
10568
10569
10570
10589
10590
10609
10610
10611
10635
10636
10637
10638
10651
10669
10670
10699
10700
10718
10719
10720
10731
10732
10733
10750
10751
10752
10753
10778
10780
10809
10863
10864
10891
12191
12192
12207
12219
12237
12294
12295
12309
12310
12311
12316
12317
12318
12319
12337
12338
12339
12362
12384
12385
12386
12387
12418
12419
12444
12445
12464
12465
12466
12474
12475
12476
12486
12488
12489
12518
12551
12552
12581
12582
12583
12605
12606
12625
13832
13834
13835
13854
13876
13890
13900
13901
13919
13930
13931
13932
13933
13941
13942
13950
13951
13952
13963
13964
13965
13966
13967
13968
13982
13983
14004
14005
14029
14054
14055
14068
14069
14082
14083
14084
14085
14100
14101
14139
14140
14141
14142
14143
14144
14162
14163
14164
14165
14185
14186
14187
15408
15410
15411
15441
15455
15472
15482
15490
15500
15501
15502
15503
15514
15515
15516
15517
15518
15519
15520
15530
15531
15532
15546
15547
15548
15549
15558
15559
15569
15570
15571
15572
15573
15574
15611
15612
15636
15653
15654
15662
15663
15664
15665
15666
15667
15681
15682
15683
15684
15685
15704
15727
15728
15729
15730
15731
15732
16947
16948
16957
16980
16991
17010
17011
17023
17031
17037
17046
17047
17048
17049
17050
17051
17052
17060
17061
17062
17063
17093
17094
17095
17096
17097
17098
17132
17156
17157
17176
17177
17193
17194
17195
17204
17205
17206
17227
17228
17229
17230
17244
17245
17246
17269
18403
18404
18424
18438
18443
18452
18473
18488
18491
18495
18496
18506
18507
18508
18509
18510
18511
18519
18520
18521
18527
18528
18529
18536
18537
18552
18570
18606
18607
18608
18617
18618
18619
18620
18621
18630
18631
18645
18646
18669
18670
18685
18712
19758
19766
19778
19783
19792
19793
19812
19828
19837
19838
19839
19840
19849
19850
19851
19852
19853
19854
19855
19860
19861
19862
19863
19864
19865
19874
19875
19876
19877
19878
19881
19882
19883
19894
19895
19907
19908
19909
19948
19959
19968
19980
19981
20005
20026
20027
21029
21030
21041
21060
21081
21082
21083
21098
21099
21100
21109
21110
21111
21117
21118
21119
21120
21126
21127
21128
21133
21134
21135
21139
21140
21141
21142
21155
21156
21170
21219
21220
21229
21246
21265
21288
21289
22267
22268
22269
22270
22285
22286
22287
22295
22302
22307
22308
22309
22310
22311
22326
22327
22337
22348
22349
22350
22360
22361
22370
22384
22407
22484
22520
23496
23497
23498
23509
23522
23523
23531
23536
23537
23548
23549
23550
23560
23568
23590
23681
24671
24688
24695
24716
24721
25793
25794
25805
25873
26912
26927
26975
27983
27992
29037
30149
30150
31204
31205
32344
32345
33581
33582
34912

NameOfPOI:        "120327TE_RH_blob"
InfoTextFile:     ""
ColorOfPOI:       255 170 0
LabelVertex:      49137
NrOfVertices:     345
49137
49138
49238
50318
50319
50331
50384
50388
50389
50400
51436
51444
51459
51472
51482
51511
52534
52542
52549
52557
52562
52563
52568
52599
52601
52606
53736
53747
53748
53761
53772
53787
53794
53805
53831
53832
53833
53834
53835
55064
55078
55084
55095
55107
55118
55127
55134
55135
55148
55149
55155
55156
55162
55163
55169
55180
56284
56303
56318
56403
56405
56421
56432
56446
56447
56477
56478
56479
57760
57761
57785
57851
57875
57885
57897
57912
57913
57931
57932
57944
57945
57946
59304
59328
59329
59346
59369
59494
59505
59519
59520
59536
59548
59559
59568
59569
60898
60899
60929
61034
61046
61047
61059
61074
61075
61076
61077
61084
61085
61086
61100
61102
61113
61114
61115
61132
61147
61148
61149
61150
62494
62511
62512
62537
62586
62597
62610
62611
62631
62632
62645
62646
62662
62686
62687
62688
62700
62701
62702
62703
62704
62720
62721
62722
62740
62741
62756
62757
62767
62796
62797
64166
64171
64186
64290
64291
64292
64293
64306
64307
64326
64327
64328
64329
64345
64346
64347
64348
64362
64363
64364
64386
64387
64388
64404
64405
64425
64426
64448
64468
65847
65875
65886
66006
66007
66008
66026
66027
66047
66048
66063
66064
66065
66079
66080
66081
66082
66094
66095
66096
66118
66119
66120
66121
66143
66144
66166
66167
66185
67497
67520
67597
67617
67628
67629
67630
67631
67632
67647
67648
67660
67661
67678
67679
67680
67700
67701
67716
67717
67738
67739
67740
67741
67763
67764
67781
67782
67783
69251
69326
69340
69341
69357
69378
69391
69392
69404
69405
69418
69419
69432
69433
69434
69454
69455
69476
69496
69511
69512
69522
70932
70934
70935
70936
70957
70983
70990
71014
71036
71037
71049
71069
71075
71076
71077
71092
71093
71103
71104
71105
71113
71126
72449
72461
72490
72504
72514
72515
72516
72517
72529
72530
72531
72555
72571
72572
72592
72593
72604
72605
72606
72627
72628
72638
72652
72653
73904
73919
73931
73932
73933
73934
73949
73950
73951
73965
73966
73973
73974
73975
73976
73986
73996
73997
73998
73999
74006
74007
74018
74031
74032
74045
74046
74047
74064
74084
74085
74087
74088
75325
75362
75375
75398
75399
75415


NrOfPOIMTCs: 0
