# Supplementary material for: The impact of early visual cortex transcranial magnetic stimulation on visual working memory precision and guess rate
Source: PLoS One. 2017 Apr 6;12(4):e0175230. doi: 10.1371/journal.pone.0175230 (PMC5383271; doi:10.1371/journal.pone.0175230)
Supplement: S1 Data — For each participant a.mat file is included as it was collected during the TMS testing sessions. For each participant the neuroimaging data used for targeting the TMS coil over the correct part of the brain is also included. Details about each file type can be found in the ReadMe included. (ZIP) [file pone.0175230.s002.zip › S1_Data/neuronavigation/07_fiducials.fdp]

FileVersion:       1
UsedMeshFile:      "E:\RR\TN_NN\Average_2010a_2010b_ACPC_HEAD.srf"

Nasion:            49.8711 150.562 125.921
LeftPreauricular:  132.705 181.229 196.469
RightPreauricular: 139.28 181.717 61.9933
