# Supplementary material for: The impact of early visual cortex transcranial magnetic stimulation on visual working memory precision and guess rate
Source: PLoS One. 2017 Apr 6;12(4):e0175230. doi: 10.1371/journal.pone.0175230 (PMC5383271; doi:10.1371/journal.pone.0175230)
Supplement: S1 Data — For each participant a.mat file is included as it was collected during the TMS testing sessions. For each participant the neuroimaging data used for targeting the TMS coil over the correct part of the brain is also included. Details about each file type can be found in the ReadMe included. (ZIP) [file pone.0175230.s002.zip › S1_Data/neuronavigation/07_POIs.poi]

FileVersion:      2

FromMeshFile:     "TN_LH_ACPC_folded_D80k.srf"

NrOfMeshVertices: 80000


NrOfPOIs:         2

NameOfPOI:        "120328TN_LH_blob"
InfoTextFile:     ""
ColorOfPOI:       255 170 0
LabelVertex:      343
NrOfVertices:     421
343
3649
3650
3651
3793
5601
5602
5604
5618
5619
5620
5639
5640
7811
7812
7844
7845
7846
7847
7885
7886
7887
7888
7922
7954
7981
10128
10129
10148
10149
10150
10179
10180
10199
10200
10201
12086
12112
12113
12139
12140
12141
12154
12155
12156
12184
12185
12186
12237
12238
12239
12240
12291
12292
12293
12314
12328
12329
12357
12380
12416
12417
12460
12461
12495
12496
12497
12518
12519
14108
14109
14133
14165
14204
14234
14235
14264
14265
14266
14267
14268
14289
14290
14291
14292
14293
14294
14316
14317
14318
14319
14347
14348
14390
14391
14421
14422
14436
14437
14451
14453
14466
16009
16029
16096
16113
16134
16180
16181
16207
16224
16237
16238
16239
17744
17746
17783
17804
17841
17879
17880
17881
17898
17941
17959
17960
17991
18002
19385
19386
19387
19406
19407
19408
19409
19410
19411
19427
19428
19429
19430
19431
19444
19445
19461
19462
19463
19464
19529
19580
19581
19582
19602
19603
19623
19624
19668
19669
21010
21029
21044
21045
21046
21047
21048
21067
21068
21069
21070
21071
21084
21085
21086
21087
21088
21089
21090
21091
21092
21105
21106
21107
21108
21109
21110
21111
21112
21113
21131
21132
21133
21134
21135
21136
21137
21138
21139
21160
21161
21162
21163
21164
21165
21166
21199
21200
21201
21202
21227
21228
21229
21242
21243
21245
21268
21269
21297
21312
21313
22437
22478
22479
22493
22500
22530
22531
22568
22581
22582
22583
22603
22604
22628
22629
22630
22631
22646
22647
22668
22694
22695
23911
23912
23945
23980
23991
23992
23993
23994
23995
23996
24013
24014
24015
24016
24017
24046
24047
24048
24071
24072
24073
24089
24090
24117
25296
25311
25352
25382
25383
25466
25530
26903
26925
27034
27055
28086
28087
28089
28090
28091
28092
28101
28113
28484
28485
28498
28499
28523
29612
29622
29638
29639
29654
29668
29693
29694
29963
29980
29982
29983
30002
31235
31286
31293
31309
32488
32489
32500
32501
32502
32503
32514
32515
32516
32517
32518
32528
32529
32530
32531
32532
32543
32560
32568
32654
32655
33785
33800
33818
33825
33826
33827
33836
33846
33847
33853
33857
33860
33920
33921
33922
33945
35154
35155
35162
35177
35178
35183
35192
35208
35211
35218
35232
35255
35256
35282
35284
35285
35286
35287
35288
35289
35313
36549
36557
36573
36575
36613
36617
36643
36644
36645
36647
36648
37918
37928
37929
37963
37977
38052
39328
39350
39379
39380
39399
39418
39434
39442
39468
39470
39486
39503
40691
40708
40732
40749
40750
40760
40761
40772
40773
40777
40778
40792
40793
40813
40814
40836
42248
42249
42259
42260
42261
42262
42277
42289
42298
43714
43716
43735

NameOfPOI:        "120328TN_RH_blob"
InfoTextFile:     ""
ColorOfPOI:       255 170 0
LabelVertex:      28998
NrOfVertices:     782
28998
28999
29001
29002
29027
30693
30694
30695
30727
30728
32334
32335
32364
32365
32387
32408
32409
32429
32430
32441
33751
33772
33825
33826
33827
33861
33898
33899
33924
33953
33954
33984
35220
35227
35228
35235
35236
35245
35246
35266
35278
35279
35294
35319
35320
35336
35337
35375
35395
35412
36607
36617
36625
36626
36633
36646
36659
36660
36666
36667
36668
36682
36683
36696
36697
36717
36728
36729
36743
36751
38169
38170
38187
38188
38197
38198
38205
38206
38218
38219
38220
38228
38229
38230
38233
38234
38240
38241
38271
38272
38286
38295
38298
39649
39650
39666
39667
39668
39686
39696
39697
39698
39699
39700
39709
39710
39727
39728
39729
39741
39742
39743
39757
39758
39773
39786
39796
39814
39820
41294
41311
41312
41313
41325
41329
41330
41331
41332
41333
41338
41339
41340
41341
41342
41349
41356
41357
41358
41359
41360
41364
41365
41376
41382
41387
41394
41399
41400
41415
42787
42804
42805
42818
42819
42820
42821
42829
42830
42831
42832
42845
42846
42855
42856
42857
42858
42859
42863
42869
42876
42877
42888
42889
42894
44114
44175
44176
44189
44190
44191
44192
44212
44234
44236
44251
44252
44253
44254
44268
44269
44278
44279
44280
44281
44282
44288
44289
44290
44295
44303
44304
44305
44311
44316
45550
45551
45562
45563
45564
45575
45576
45584
45594
45595
45607
45617
45618
45631
45640
45641
45649
45650
45657
45658
45666
45667
45675
45682
45686
46887
46888
46893
46894
46897
46898
46899
46900
46901
46902
46903
46906
46911
46920
46928
46940
46955
48159
48173
48184
48185
48186
48190
48191
48192
48193
48201
48202
48203
48204
48205
48206
48216
48217
48218
48219
48220
48221
48222
48223
48230
48231
48232
48233
48234
48235
48241
48242
48243
48244
48245
48251
48254
48256
48276
49457
49470
49513
49520
49521
49522
49523
49524
49525
49526
49527
49535
49536
49537
49538
49544
49545
49546
49547
49548
49555
49556
49557
49558
49573
49574
49575
49576
49577
49578
49583
49584
49585
49586
49587
49590
49591
49606
50825
50826
50841
50842
50866
50867
50895
50905
50930
50939
50958
50959
50960
50971
50972
50973
50974
50975
50976
50988
50989
52260
52277
52284
52293
52304
52322
52333
52364
52365
52373
52374
52375
52382
52383
52384
52385
53663
53664
53681
53683
53684
53685
53698
53701
53738
53754
53779
53780
53791
53792
53794
53805
53815
53816
53817
53825
53826
53836
53837
53851
53862
53863
53864
53865
53866
53898
53924
53925
53944
53945
53946
53947
55113
55114
55115
55130
55144
55145
55149
55150
55164
55165
55174
55186
55187
55214
55215
55216
55217
55218
55219
55220
55221
55222
55223
55237
55251
55252
55253
55254
55273
55274
55275
55276
55285
55286
55299
55300
55302
55315
55316
55317
55318
55330
55341
55342
55343
55353
55354
55355
55373
55374
55375
55389
55390
55391
55409
55410
55411
55413
55425
55426
55428
55429
55444
55445
55446
55476
55477
55478
55479
55493
55494
55495
55496
55497
55498
55512
55513
55514
55515
56894
56895
57002
57022
57023
57024
57036
57037
57038
57039
57040
57049
57050
57051
57064
57065
57079
57080
57081
57082
57099
57100
57101
57102
57115
57116
57117
57118
57119
57137
57138
57139
57140
57141
57168
57169
57189
57190
57191
57205
57206
57209
57210
57227
57228
57229
57249
57250
57251
57252
57253
57265
57266
57267
57292
57293
57294
57295
57311
57312
57313
57314
57315
57316
57317
57318
58557
58558
58584
58601
58820
58835
58836
58849
58864
58892
58907
58908
58909
58921
58922
58923
58940
58941
58955
58956
58957
58958
58959
58982
58983
58984
58985
58986
59008
59009
59010
59011
59012
59030
59031
59032
59033
59034
59051
59069
59070
59071
59072
59097
59098
59099
59100
59101
59102
59110
59111
59112
59113
59114
59115
59116
59117
60200
60229
60230
60231
60243
60244
60268
60286
60287
60483
60484
60493
60505
60506
60507
60530
60531
60546
60547
60564
60565
60579
60580
60595
60596
60610
60611
60612
60639
60640
60655
60656
60679
60680
60681
60682
60683
60701
60702
60703
60704
60705
60706
60707
60708
60740
60741
60742
60764
60765
60766
60767
60768
60769
61787
61809
61863
61893
62125
62145
62164
62176
62192
62218
62219
62220
62221
62222
62247
62248
62249
62250
62251
62273
62274
62275
62276
62292
62293
62294
62305
62306
62399
62468
62469
62470
62471
62472
62473
62503
62504
62505
62506
62507
62525
62526
63649
63674
63693
63720
63983
63984
64004
64005
64024
64025
64026
64045
64046
64047
64048
64069
64070
64071
64087
64105
64106
64123
64124
64144
64167
64190
64191
64192
64193
64217
64218
64219
64220
64242
64267
64269
64270
64271
64272
64300
64301
64302
64303
64304
64334
64335
65639
65661
65674
66088
66091
66109
66110
66111
66135
66136
66137
66138
66154
66155
66156
66157
66176
66177
66200
66201
66202
66203
66204
66231
66232
66233
66276
66307
66308
66309
66310
66311
66312
66313
66314
68563
68564
68565
68566
68567
68568
68569
70730


NrOfPOIMTCs: 0
