# Supplementary material for: The impact of early visual cortex transcranial magnetic stimulation on visual working memory precision and guess rate
Source: PLoS One. 2017 Apr 6;12(4):e0175230. doi: 10.1371/journal.pone.0175230 (PMC5383271; doi:10.1371/journal.pone.0175230)
Supplement: S1 Data — For each participant a.mat file is included as it was collected during the TMS testing sessions. For each participant the neuroimaging data used for targeting the TMS coil over the correct part of the brain is also included. Details about each file type can be found in the ReadMe included. (ZIP) [file pone.0175230.s002.zip › S1_Data/neuronavigation/08_POIs.poi]

FileVersion:      2

FromMeshFile:     "MS_LH_ACPC_folded_D80k.srf"

NrOfMeshVertices: 80000


NrOfPOIs:         2

NameOfPOI:        "LH_blob"
InfoTextFile:     ""
ColorOfPOI:       255 170 0
LabelVertex:      9241
NrOfVertices:     473
9241
10677
10888
10910
10934
12393
12592
12616
12645
12669
14019
14034
14062
14218
14237
14238
14260
14263
14286
14363
15627
15643
15644
15661
15679
15761
15778
15779
15780
15795
15820
15821
15822
15839
15840
15841
15856
15861
15862
15863
15883
15906
15907
15909
17231
17249
17267
17288
17306
17322
17323
17324
17332
17333
17341
17342
17343
17344
17345
17362
17363
17389
17392
17393
17407
17408
17431
17434
17435
17436
18806
18807
18823
18824
18825
18826
18843
18844
18845
18846
18847
18868
18869
18870
18886
18887
18888
18894
18895
18896
18897
18950
18951
18952
18953
18976
18991
19049
19050
19051
19074
20250
20251
20252
20266
20268
20284
20296
20312
20326
20327
20328
20342
20343
20363
20416
20437
20438
20439
20441
20442
20443
20462
20463
20464
20465
21554
21555
21565
21566
21581
21582
21596
21597
21598
21645
21679
21693
21694
21695
21696
21697
22810
22846
22847
22848
22865
22866
22867
22879
22894
22895
22896
22897
22910
22911
22923
22932
22940
22941
22953
22954
22955
22956
22969
22970
22987
22988
22998
22999
23017
24166
24180
24209
24210
24219
24220
24222
24242
24243
24244
24245
24246
24247
24248
24256
24257
24258
24266
24267
24274
24283
24294
24313
24321
24322
24323
24338
24339
24370
24371
24372
24398
24399
25436
25441
25442
25445
25454
25455
25456
25459
25460
25461
25474
25475
25476
25477
25478
25480
25490
25491
25492
25516
25526
25527
25539
25540
25548
25549
25550
25566
25578
25579
25591
25592
25593
25594
25595
25596
26616
26622
26661
26663
26674
26675
26676
26678
26679
26683
26684
26685
26693
26702
26703
26704
26717
26718
26719
26720
26721
26733
26734
26735
26736
26748
26749
26750
26751
26756
26757
26761
26762
26763
26764
26781
26798
26799
26812
26813
26814
26815
27912
27932
27933
27935
27944
27945
27946
27947
27948
27949
27950
27957
27958
27959
27960
27961
27962
27963
27964
27965
27966
27974
27975
27976
27991
28002
28003
28010
28011
28012
28013
28014
28015
28019
28020
28032
28043
28056
28057
29046
29047
29055
29168
29182
29185
29187
29194
29195
29196
29201
29202
29203
29204
29210
29211
29212
29231
29232
29233
29251
29256
29257
29258
29259
29260
29261
29262
29272
29273
29286
29287
29295
29296
29303
30461
30477
30478
30500
30501
30506
30507
30511
30518
30519
30527
30528
30546
30547
30554
30556
30557
30582
30584
30585
31758
31781
31782
31793
31804
31805
31814
31815
31847
31848
31854
31864
31865
31866
31887
31888
33079
33091
33139
33140
33147
33148
33171
34465
34474
34475
35677
35678
35679
35680
35681
36873
36874
36875
38063
38064
40735
42047
42109
42121
42134
42135
42143
43418
43425
43426
43427
43437
43448
43449
43450
43466
43467
44753
44767
44768
44769
44780
44792
44793
44814
44836
46081
46082
46108
46131
46132
46133
46155
46156
46157
47514
47515
47516
47532
47551
47552
47553
48976
48977
48993
51573
51574
51575
52972
52973
52974
54473
54474
54475
55857
55863
57253
57254
57255
57256
58668

NameOfPOI:        "RH_blob"
InfoTextFile:     ""
ColorOfPOI:       255 170 0
LabelVertex:      51589
NrOfVertices:     623
51589
51600
51612
51613
51614
51615
51624
51625
51626
52782
52783
52794
52795
52806
52807
52812
52813
52814
52815
52816
52821
52822
52823
52824
52826
52838
52839
52840
52841
52843
52850
54048
54049
54059
54060
54080
54099
54112
54113
54114
54121
54133
54134
54135
54141
54142
54143
54144
54156
54157
54158
54159
54160
54176
54177
54178
54179
54194
54195
54196
54206
54207
55444
55453
55454
55461
55462
55472
55490
55499
55517
55519
55520
55523
55524
55525
55526
55535
55536
55537
55556
55567
55568
55583
55595
55596
55597
56868
56869
56879
56889
56927
56938
56959
56960
56961
56966
56967
56968
56969
56970
56982
56983
56986
56987
57010
57026
57039
57051
57052
57053
57054
58336
58347
58348
58349
58350
58352
58363
58364
58365
58374
58375
58381
58395
58396
58403
58404
58405
58406
58414
58415
58416
58417
58418
58419
58420
58429
58430
58431
58437
58438
58439
58450
58451
58452
58491
58492
58508
58509
58510
58511
58525
58526
58527
58528
58529
59873
59874
59877
59878
59879
59880
59881
59889
59890
59891
59892
59893
59903
59904
59905
59906
59922
59923
59925
59926
59947
59948
59949
59950
59959
59960
59961
59962
59963
59972
59973
59974
59975
59988
59989
59990
59991
60019
60020
60021
60022
60023
60024
60025
60026
60040
60041
60042
60051
60066
60067
61379
61391
61392
61405
61406
61418
61419
61420
61429
61430
61431
61432
61440
61441
61442
61443
61466
61467
61468
61486
61487
61488
61489
61505
61506
61507
61508
61518
61519
62922
62934
62935
62953
62954
62955
62973
62974
62975
62976
62994
62995
62996
62997
63005
63006
63018
63019
63020
63021
63041
63042
63043
63057
63058
63059
63071
63072
63073
63081
63082
64449
64456
64468
64469
64470
64482
64483
64484
64485
64505
64506
64507
64508
64509
64536
64537
64538
64553
64554
64555
64556
64571
64572
64591
64603
64618
64619
64635
64636
64637
66044
66053
66062
66063
66084
66085
66086
66087
66088
66101
66102
66103
66104
66114
66115
66116
66117
66144
66145
66146
66147
66233
66234
66235
66253
66268
66269
66270
66271
66272
66273
66274
66275
66289
67643
67644
67666
67667
67668
67692
67693
67715
67716
67717
67760
67761
67793
67794
67795
67824
67825
67853
67854
67882
67909
67910
67911
67943
67944
67945
67946
67947
67948
67949
67950
67973
67974
67989
67990
67991
68004
68023
68024
68035
68052
68060
68075
69619
69671
69672
69673
69699
69716
69717
69718
69719
69735
69736
69763
69764
69765
69791
69792
69817
69818
69819
69820
69821
69822
69850
69851
69852
69853
69876
69877
69878
69915
69916
69917
69918
69933
69934
69954
69955
71579
71597
71632
71633
71634
71635
71649
71650
71672
71673
71693
71694
71695
71696
71697
71698
71699
71700
71701
71729
71730
71731
71732
71733
71754
71755
71756
71757
71758
71811
71812
71813
71814
71817
71832
71890
71891
71911
71938
73472
73482
73501
73502
73520
73521
73522
73523
73534
73535
73536
73537
73538
73539
73540
73560
73561
73562
73563
73578
73579
73580
73609
73610
73629
73630
73631
73632
73645
73646
73667
73668
73669
73670
73685
73686
73687
73701
73702
73725
73726
73746
73768
73803
73804
73837
73838
73839
74816
74829
74865
74866
74867
74868
74869
74870
74889
74890
74891
74892
74893
74894
74910
74911
74912
74913
74930
74952
74953
74954
74970
74971
74992
75039
75040
75041
75060
75108
75152
75245
75246
75247
75248
75266
75314
75872
75873
75874
75875
75889
75890
75891
75892
75893
75894
75906
75907
75908
75909
75941
75958
75959
75972
75973
75974
75996
75998
76028
76054
76099
76100
76143
76144
76145
76171
76188
76248
76249
76250
76251
76274
76275
76276
76290
76304
76326
76365
76646
76703
76723
76800
76801
76829
76830
76867
76913
76914
76915
76916
76938
76980
76981
77002
77049
78653
78696
78740
78741
78786
78787
78838
78884
78935
78936
78992
78993
78994
78995
78996
79186
79674
79675
79682
79687
79708
79716
79717
79718
79730
79816
79823
79827


NrOfPOIMTCs: 0
